# Supplementary material for: Integrated Secondary Metabolomic and Antioxidant Ability Analysis Reveals the Accumulation Patterns of Metabolites in Momordica charantia L. of Different Cultivars
Source: Int J Mol Sci. 2023 Sep 24;24(19):14495. doi: 10.3390/ijms241914495 (PMC10572697; doi:10.3390/ijms241914495)
Supplement: Supplementary file 1 [file ijms-24-14495-s001.zip]

Archive with 5 entries (5 files):
- Figure S1.pdf
- Supplementary Table S1.xlsx
- Supplementary Table S2.xlsx
- Supplementary Table S3.xlsx
- Supplementary Table S4.xlsx
