# Supplementary material for: Integrated Secondary Metabolomic and Antioxidant Ability Analysis Reveals the Accumulation Patterns of Metabolites in Momordica charantia L. of Different Cultivars
Source: Int J Mol Sci. 2023 Sep 24;24(19):14495. doi: 10.3390/ijms241914495 (PMC10572697; doi:10.3390/ijms241914495)
Supplement: Supplementary file 1 [file ijms-24-14495-s001.zip › Supplementary Table S1.xlsx]

## Sheet: Sheet1
Supplementary Table 1. Information on secondary metabolites in all samples
Index	Ion mode	Ionization model	Q1 (Da)	Q3 (Da)	Molecular Weight (Da)	Formula	Compounds	Class	CAS	PG_1	PG_2	PG_3	JLZ_1	JLZ_2	JLZ_3	BFM_1	BFM_2	BFM_3	RB_1	RB_2	RB_3	CB_1	CB_2	CB_3	LJ_1	LJ_2	LJ_3	LBS_1	LBS_2	LBS_3	mix01	mix02	mix03	cpd_ID	kegg_map
kz002933	Positive	[M+H]+	427.196	265.142	426.189	C21H30O9	Ixerin D	Terpenoids	-	59400	77800	48200	46500	173000	154000	45500	33400	30200	33400	30600	33600	42600	49200	54600	124000	183000	132000	37800	61000	23700	58900	68400	70200	--	--
kz005179	Negative	[M-H]-	389.111	167.036	390.116	C16H22O11	Monotropein	Terpenoids	5945-50-6	1580000	1220000	1320000	1170000	753000	830000	1490000	1160000	1020000	1490000	1940000	1720000	1210000	1000000	883000	824000	742000	1170000	721000	786000	858000	1190000	1110000	1340000	--	--
kz000414	Positive	[M+H]+	109.076	92	108.069	C6H8N2	2-Picolylamine	Alkaloids	3731-51-9	202000	206000	181000	226000	235000	236000	224000	157000	220000	225000	157000	219000	236000	162000	236000	194000	244000	244000	157000	170000	201000	79700	222000	172000	C17926	--
kz001598	Positive	[M+H]+	144.102	84.1	143.095	C7H13NO2	Stachydrine	Alkaloids	471-87-4	791000	745000	391000	802000	1610000	1270000	1390000	1660000	1730000	808000	1560000	1300000	1130000	1420000	1600000	1020000	1080000	1040000	1050000	999000	732000	905000	993000	1090000	C10172	--
kz005200	Negative	[M-H]-	609.182	301	610.19	C28H34O15	Hesperetin 7-O-neohesperidoside(Neohesperidin)	Flavanones	13241-33-3	76400	124000	140000	85500	84600	80300	76300	82500	109000	79300	135000	125000	81400	77900	84000	91700	149000	113000	96500	101000	102000	106000	120000	106000	C09806	ko00941
kz000431	Positive	[M+H]+	451.123	289	450.116	C21H22O11	Eriodictyol 7-O-glucoside	Flavanones	38965-51-4	100	100	100	14300	7850	7410	411000	729000	688000	17500	9770	7250	21100	13500	16700	100	100	100	12000	16600	15500	95100	90600	99000	--	--
kz000432	Negative	[M-H]-	477.14	315	478.148	C23H26O11	Persicoside	Flavanones	28978-03-2	100	100	100	114000	24700	47600	122000	189000	216000	172000	88200	196000	781000	637000	600000	257000	112000	179000	86100	187000	138000	231000	223000	216000	--	--
kz003063	Positive	[M+H]+	521.165	359.11	520.158	C25H28O12	Andrographidine D	Flavanones	113963-40-9	36100	12000	8060	15200	8500	7910	8400	6810	9270	9130	8260	7320	11900	12900	75600	9670	10400	10400	7740	171000	2670	31200	26900	30700	--	--
kz003793	Negative	[M-H]-	481.135	319.084	482.106	C21H22O13	Dihydromyricetin-O-glucoside	Flavanols	-	7120	8950	14900	20500	35800	19800	40000	41200	38400	32500	46200	93400	32000	19000	21500	31600	34500	45200	36600	55400	42800	39800	42500	34400	--	--
kz000441	Negative	[M-H]-	463.125	301	464.132	C22H24O11	Hesperetin 5-O-glucoside	Flavanols	69651-80-5	210000	172000	182000	764000	725000	780000	238000	473000	606000	758000	480000	1040000	1610000	1370000	1220000	951000	1230000	1660000	251000	5620000	478000	1030000	891000	1090000	--	--
kz005205	Positive	[M+H]+	519.186	357.134	518.179	C26H30O11	Phellamurin	Flavanols	52589-11-4	11100	7680	6930	45900	37900	34300	25700	17600	21200	8450	11600	34500	37300	34600	23600	15500	43400	18800	54700	25600	21900	31500	35400	38400	C09808	--
kz001633	Positive	[M+H]+	557.196	279.1	556.189	C36H28O6	Neoprzewaquinone A	Quinones	630057-39-5	30500	26100	15400	46300	37400	46100	29300	29200	24500	37500	43700	23900	21700	8040	10500	24900	27800	34600	74700	25600	42600	31200	27900	29400	--	--
km1411	Positive	[M+H]+	235.1	146.8	234.1	C13H18N2O2	N-p-Coumaroyl putrescine	Alkaloids	34136-53-3	7520000	4310000	4730000	6460000	9900000	9540000	1760000	3610000	6840000	1510000	1460000	2510000	22800000	16900000	26300000	6260000	11800000	7620000	1030000	1600000	820000	8320000	8210000	7960000	C18326	ko00330,ko01100
km1410	Positive	[M+H]+	235.1	147.2	234.1	C13H18N2O2	N'-p-Coumaroyl putrescine	Alkaloids	-	1250000	1050000	1950000	1940000	1810000	1660000	334000	720000	1630000	827000	1490000	3140000	5450000	3340000	5750000	4870000	5900000	4420000	738000	764000	476000	2370000	2400000	2290000	--	--
km1394	Positive	[M+H]+	265.1	177.5	264.1	C14H20N2O3	N'-Feruloyl putrescine	Alkaloids	-	1190000	1060000	1210000	1500000	1850000	1580000	1050000	1610000	1600000	911000	670000	825000	2750000	2520000	2770000	1190000	1510000	1800000	507000	934000	486000	1630000	1450000	1450000	--	--
km1395	Positive	[M+H]+	265.1	177.1	264.1	C14H20N2O3	N-Feruloyl putrescine	Alkaloids	501-13-3	673000	627000	1060000	1220000	848000	669000	560000	724000	916000	1020000	657000	1170000	1560000	1260000	1380000	1210000	1290000	1360000	388000	589000	431000	1140000	1090000	950000	C10497	ko00330,ko01100
kz000032	Positive	[M+H]+	293.161	163.039	292.154	C14H20N4O3	Caffeoylagmatine	Alkaloids	-	27900	22600	21600	312000	304000	238000	116000	113000	156000	168000	89500	541000	881000	782000	694000	145000	158000	118000	45000	168000	64500	265000	259000	244000	--	--
kz000042	Negative	[M-H]-	291.146	119.2	292.154	C14H20N4O3	N-p-Coumaroylhydroxyagmatine	Alkaloids	-	7200	11500	7020	9060	17700	17900	6450	10400	10800	8100	13500	9970	15100	14800	16100	8730	3310	11000	4180	7940	5340	9870	9020	13900	--	--
kz000446	Positive	[M+H]+	203.223	83	202.216	C10H26N4	Spermine	Alkaloids	71-44-3	7410000	6400000	6570000	6020000	4000000	4140000	5190000	4690000	6030000	5380000	6420000	7430000	7730000	7130000	6680000	7370000	7770000	6720000	7990000	7680000	9430000	6530000	6730000	6650000	C00750	ko00330,ko00410,ko00480,ko00770,ko01100
kz000030	Positive	[M+H]+	251.139	163.039	250.132	C13H18N2O3	N-Caffeoylputrescine	Alkaloids	29554-26-5	783000	485000	237000	3090000	2750000	2600000	749000	579000	701000	1090000	532000	2800000	3990000	3670000	4050000	951000	1750000	1040000	197000	451000	210000	1760000	1690000	1640000	C03002	--
kz003916	Positive	[M+H]+	253.155	165.054	252.147	C13H20N2O3	Dihydrocaffeoylputrescine	Alkaloids	-	127000	69700	67700	584000	566000	517000	113000	115000	127000	235000	123000	405000	725000	640000	787000	184000	292000	195000	42100	110000	43800	309000	300000	299000	--	--
kz002318	Positive	[M+H]+	281.15	177.055	280.142	C14H20N2O4	N-Feruloylhydroxyputrescine	Alkaloids	-	33200	27700	40400	49200	45900	41100	48400	57700	40400	29000	37800	46000	58100	47300	63100	55800	49200	82500	22400	31100	17400	52700	39800	39700	--	--
kz003918	Positive	[M+H]+	267.17	179.07	266.163	C14H22N2O3	Dihydroferuloylputrescine	Alkaloids	-	1690000	1550000	1710000	2170000	2700000	2210000	1550000	2150000	2320000	1290000	946000	1110000	3940000	3610000	3820000	1580000	2110000	2510000	709000	1270000	596000	2160000	2120000	2020000	--	--
km1418	Positive	[M+H]+	295	206.9	294	C15H22N2O4	N-Sinapoyl putrescine	Alkaloids	-	18300	15800	31600	62700	55000	37500	26600	70600	55300	62600	29500	87400	63200	57300	74800	194000	122000	97100	43400	61200	24900	73900	62400	71600	--	--
kz000455	Positive	[M+H]+	307.176	177.055	306.169	C15H22N4O3	N-Feruloylagmatine	Alkaloids	-	99700	113000	237000	433000	249000	153000	222000	295000	285000	427000	275000	477000	505000	431000	404000	335000	336000	487000	68700	199000	106000	317000	219000	299000	C18325	ko00330,ko01100
kz000454	Positive	[M+H]+	307.176	177.054	306.169	C15H22O3N4	Fer-agmatine	Alkaloids	-	602000	568000	758000	1910000	1770000	1340000	1310000	1880000	1820000	1200000	975000	1290000	3280000	3320000	3060000	1340000	1260000	2270000	440000	1040000	517000	1590000	1520000	1540000	--	--
kz000043	Positive	[M+H]+	309.181	207.065	308.174	C16H24N2O4	N-sinapoyl cadaverine	Alkaloids	-	9960	12700	13100	8720	14300	8140	9290	6110	10500	5120	11000	8880	18100	20600	16800	13200	8020	20800	12200	13100	10900	7730	8400	9260	--	--
kz000035	Positive	[M+H]+	438.239	147.044	437.231	C25H31N3O4	N(1),N(8)-Bis(p-coumaroyl)spermidine	Alkaloids	114916-05-1	100	100	100	7130	89200	71300	100	100	100	26600	62700	103000	6530	128000	325000	33200	115000	25100	17200	37000	13700	73900	48600	38600	C21169	--
kz000463	Positive	[M+H]+	584.275	325	583.268	C34H37N3O6	N',N'',N'''-p-Coumaroyl-cinnamoyl-caffeoyl spermidine	Alkaloids	-	216000	262000	227000	151000	225000	278000	325000	413000	394000	194000	315000	314000	249000	212000	288000	236000	334000	387000	458000	400000	377000	659000	669000	659000	--	--
kz000028	Positive	[M+H]+	89.1073	72.0808	88.1	C4H12N2	Putrescine	Alkaloids	110-60-1	3950000	3300000	3230000	1380000	1380000	1410000	1160000	1290000	870000	1630000	1440000	1500000	2660000	2270000	2130000	2100000	3190000	2050000	2760000	2480000	1650000	2390000	2270000	2260000	C00134	ko00330,ko00472,ko00480,ko00960,ko01100,ko01110,ko02010
kz000041	Positive	[M+H]+	103.123	86.0964	102.116	C5H14N2	Cadaverine	Alkaloids	462-94-2	119000	104000	77900	27600	23200	37700	7680	28700	25900	17200	11200	5820	59100	44400	49500	36800	31600	93900	21500	42700	33100	45200	41400	48000	C01672	ko00310,ko00480,ko00960,ko01100,ko01110
kz000444	Positive	[M+H]+	131.129	114.103	130.122	C5H14N4	Agmatine	Alkaloids	306-60-5	3140000	2700000	2350000	6470000	9720000	8960000	2280000	4850000	6200000	1230000	888000	1620000	9090000	7150000	12400000	6830000	9780000	5330000	2810000	2920000	2480000	4210000	4830000	5200000	C00179	ko00330,ko01100
kz000443	Positive	[M+H]+	131.118	114.091	130.111	C6H14N2O	N-Acetylputrescine	Alkaloids	18233-70-0	2900000	2790000	2350000	6290000	9850000	9350000	2330000	5120000	6350000	1250000	846000	1560000	9350000	7990000	13400000	6990000	10100000	5410000	2810000	3030000	2390000	4090000	4950000	5490000	C02714	ko00330,ko01100
kz000445	Positive	[M+H]+	146.165	72.2	145.158	C7H19N3	Spermidine	Alkaloids	124-20-9	112000	183000	232000	205000	214000	261000	235000	297000	264000	286000	232000	170000	169000	229000	247000	471000	223000	213000	190000	277000	175000	44000	85400	131000	C00315	ko00330,ko00410,ko00480,ko00940,ko01100,ko02010
kz000500	Negative	[M-H]-	177.056	162	178.063	C10H10O3	Riboprine	Phenolic acids	7724-76-7	75200	65200	92900	101000	74500	52000	163000	92900	95300	199000	117000	165000	111000	110000	105000	234000	213000	154000	102000	121000	116000	132000	133000	129000	C16427	ko00908,ko01110
kz000502	Positive	[M+H]+	179.07	91	178.063	C10H10O3	Coniferaldehyde	Phenolic acids	20649-42-7	198000	294000	197000	60200	72400	168000	35200	33400	56700	29100	86300	97800	175000	43200	39100	93600	66900	74000	105000	62400	72200	109000	99000	107000	C02666	ko00940,ko01100,ko01110
kz000511	Negative	[M-H]-	193.051	134.01	194.058	C10H10O4	Ferulic acid	Phenolic acids	537-98-4	1150000	1190000	1420000	535000	603000	571000	839000	537000	653000	1400000	1800000	1590000	760000	579000	592000	673000	759000	1110000	1260000	1180000	917000	1030000	1050000	1130000	C01494	ko00940,ko01100,ko01110
kz000053	Negative	[M-H]-	193.058	134	194.058	C10H10O4	Isoferulic Acid	Phenolic acids	537-73-5	974000	1130000	1370000	502000	520000	596000	777000	427000	592000	1270000	1680000	1590000	766000	531000	606000	674000	692000	1040000	1180000	1200000	898000	982000	930000	1060000	C10470	--
kz000056	Negative	[M-H]-	299.1	137.1	300.085	C13H16O8	Salicylic acid glucoside	Phenolic acids	-	380000	340000	335000	488000	608000	577000	484000	390000	274000	464000	532000	655000	283000	259000	310000	238000	316000	310000	275000	209000	136000	338000	373000	400000	--	--
kz002556	Negative	[M-H]-	299.077	137.025	300.085	C13H16O8	4-O-glucosyl-4-hydroxybenzoic acid	Phenolic acids	-	5450000	7750000	7150000	26300000	20900000	18500000	5350000	7150000	7170000	9030000	15700000	15300000	11000000	18100000	11400000	15100000	13300000	10800000	8110000	9940000	16800000	12500000	12600000	12900000	--	--
kz003517	Negative	[M-H]-	299.078	137.024	300.085	C13H16O8	Glucosyloxybenzoic acid	Phenolic acids	-	5720000	8070000	7250000	26300000	21400000	19100000	5220000	7500000	7110000	9090000	15700000	15100000	11000000	16500000	11300000	15200000	13400000	10600000	8110000	9800000	17100000	12700000	13000000	12500000	--	--
kz002546	Negative	[M-H]-	299.078	137.025	300.085	C13H16O8	Isosalicylic acid O-glycoside	Phenolic acids	-	5470000	7900000	7190000	26400000	20800000	19100000	5310000	7170000	6980000	9430000	15900000	14700000	11100000	15800000	11400000	15100000	13400000	10800000	8120000	10100000	17100000	12500000	12700000	12600000	--	--
kz000062	Positive	[M+H]+	341.079	207.066	340.079	C15H16O9	Sinapoyl malate	Phenolic acids	92344-58-6	99900	143000	151000	199000	279000	332000	24600	18000	10800	204000	242000	170000	200000	218000	210000	199000	174000	301000	221000	249000	283000	178000	179000	177000	C02887	ko00940
kz000549	Negative	[M-H]-	341.088	179.036	342.095	C15H18O9	1-O-[(E)-Caffeoyl]-β-D-glucopyranose	Phenolic acids	-	3220000	2040000	1560000	7560000	8700000	5260000	3770000	3600000	2600000	3210000	4540000	7430000	4350000	4340000	2760000	5560000	8140000	4140000	2710000	7850000	2380000	4900000	5080000	5250000	--	--
kz002558	Negative	[M-H]-	341.089	179.034	342.095	C15H18O9	6-O-caffeoyl-β-glucose	Phenolic acids	-	2770000	1920000	1440000	7120000	8010000	4970000	3520000	3440000	2430000	2830000	4400000	7620000	3920000	4160000	2680000	5350000	7930000	3870000	2540000	7340000	2240000	4570000	4880000	4900000	--	--
kz000553	Negative	[M-H]-	353.088	191	354.095	C16H18O9	Neochlorogenic acid(5-O-Caffeoylquinic acid)	Phenolic acids	906-33-2	4300000	3730000	4580000	3620000	19600000	1760000	2640000	1690000	1370000	2510000	2650000	1290000	3790000	2760000	2220000	1110000	1990000	1440000	1450000	3330000	1120000	4340000	4310000	4140000	C17147	--
kz000552	Negative	[M-H]-	353.088	135.1	354.095	C16H18O9	Cryptochlorogenic acid	Phenolic acids	905-99-7	27200	16100	6940	125000	58100	89800	124000	218000	156000	54400	117000	550000	778000	704000	410000	124000	131000	252000	123000	582000	161000	196000	220000	217000	--	--
kz002550	Negative	[M-H]-	355.103	193.052	356.111	C16H20O9	Feruloyl glucose	Phenolic acids	-	12400000	9470000	7660000	3300000	3410000	2820000	11000000	6760000	5300000	1220000	1560000	1270000	5050000	3230000	3060000	1100000	1160000	1390000	455000	600000	366000	4240000	4290000	4610000	C17759	--
kz002559	Negative	[M-H]-	355.104	193.049	356.111	C16H20O9	6-O-feruloyl-β-glucose	Phenolic acids	137887-25-3	109000	93000	62100	183000	179000	167000	139000	185000	143000	113000	277000	232000	239000	249000	156000	73000	58400	106000	140000	194000	80800	156000	147000	168000	--	--
kz002551	Negative	[M-H]-	385.114	223.06	386.121	C17H22O10	Isosinapic acid-hexoside	Phenolic acids	-	1880000	1670000	1460000	1610000	1770000	1560000	4530000	4140000	2810000	618000	801000	1020000	4000000	4180000	4520000	1440000	1190000	1390000	1690000	3010000	1940000	2650000	2490000	2770000	--	--
kz000564	Negative	[M-H]-	385.114	205	386.121	C17H22O10	1-O-β-D-Glucopyranosyl sinapate	Phenolic acids	78185-48-5	248000	264000	277000	456000	423000	421000	328000	416000	483000	754000	782000	1030000	694000	698000	332000	766000	467000	966000	358000	657000	627000	739000	642000	527000	--	--
kz002562	Negative	[M-H]-	405.119	281.071	406.126	C20H22O9	4-O-(6′-O-glucosyl-4″-hydroxybenzoyl)-4-hydroxybenzyl alcohol	Phenolic acids	-	92200	190000	225000	339000	438000	279000	201000	202000	194000	95400	117000	69000	48300	47000	54400	78500	69100	98200	73900	62400	38900	92800	87300	87200	--	--
kz000068	Negative	[M-H]-	441.3	169	442.09	C22H18O10	Catechin gallate	Phenolic acids	130405-40-2	132000	249000	205000	431000	94300	71900	207000	65400	153000	94500	81100	105000	238000	219000	594000	219000	152000	267000	200000	86400	366000	197000	201000	206000	--	--
kz001878	Negative	[M-H]-	517.1	223.06	518.106	C24H22O13	sinapoylcaffeoyltartaric acid	Phenolic acids	-	127000	97200	111000	144000	435000	223000	246000	336000	187000	304000	447000	213000	430000	348000	252000	262000	124000	386000	160000	291000	230000	285000	271000	307000	--	--
kz000590	Negative	[M-H]-	515.119	353.088	516.127	C25H24O12	3,4-Dicaffeoylquinic acid	Phenolic acids	14534-61-3	1040000	862000	886000	1080000	1490000	577000	1100000	756000	649000	1240000	877000	668000	799000	834000	1180000	438000	470000	456000	482000	794000	395000	1020000	917000	892000	--	--
kz000588	Negative	[M-H]-	515.119	353.088	516.127	C25H24O12	Isochlorogenic acid C	Phenolic acids	57378-72-0	1100000	796000	1010000	1070000	1400000	610000	1160000	756000	602000	1280000	854000	699000	903000	881000	1350000	468000	469000	447000	493000	790000	342000	912000	921000	928000	--	--
kz000589	Negative	[M-H]-	515.119	353.088	516.127	C25H24O12	Isochlorogenic acid A	Phenolic acids	2450-53-5	1050000	894000	1050000	1070000	1500000	554000	1090000	691000	564000	1250000	826000	677000	828000	856000	1250000	475000	502000	430000	475000	841000	307000	955000	861000	953000	--	--
kz002938	Negative	[M-H]-	145.062	109.041	146.058	C6H10O4	2,2-Dimethylsuccinic acid	Phenolic acids	-	140000	298000	301000	79000	59100	213000	54200	59000	79100	110000	84300	113000	62600	90700	99800	126000	133000	84800	121000	110000	55500	148000	145000	156000	--	--
kz001562	Positive	[M+H]+	127.039	97	126.032	C6H6O3	5-Hydroxymethylfurfural	Phenolic acids	67-47-0	62600	42200	81700	121000	49900	84100	157000	108000	87900	123000	243000	138000	45900	18200	31500	107000	66600	159000	78700	92400	236000	126000	96900	80000	C11101	--
kz001819	Negative	[M-H]-	137.027	108.023	138.032	C7H6O3	Salicylic acid	Phenolic acids	69-72-7	51900	29400	24400	49200	97800	88600	57000	58000	85000	119000	73500	101000	109000	143000	141000	97600	78200	52100	74400	71600	53900	88100	90500	83900	C00805	ko00360,ko01100,ko01110,ko04075
kz000475	Negative	[M-H]-	137.024	93	138.032	C7H6O3	4-Hydroxybenzoic acid	Phenolic acids	99-96-7	3940000	4350000	3360000	3310000	5000000	5960000	2310000	1770000	2240000	1930000	3690000	3000000	3550000	4400000	5560000	3040000	4600000	3780000	5210000	3100000	2340000	4260000	4170000	4480000	C00156	ko00130,ko00790,ko01100,ko01110
kz000473	Positive	[M+H]+	138.055	120	137.048	C7H7NO2	4-Aminobenzoic acid	Phenolic acids	150-13-0	313000	267000	163000	215000	146000	148000	118000	90000	89600	81500	170000	218000	89200	117000	92500	143000	278000	103000	204000	156000	132000	176000	170000	172000	C00568	ko00790,ko01100
kz000494	Negative	[M-H]-	165.019	121	166.027	C8H6O4	Terephthalic acid	Phenolic acids	100-21-0	685000	3190000	2090000	1300000	2670000	2230000	5120000	11200000	9640000	14800000	11200000	4230000	10000000	8680000	6660000	2410000	2160000	4040000	2350000	2670000	1410000	6160000	5740000	6150000	C06337	ko01100
kz000485	Negative	[M-H]-	151.04	106.9	152.047	C8H8O3	p-Hydroxyphenyl acetic acid	Phenolic acids	156-38-7	100	100	100	100	100	100	100	100	100	100	100	100	100	100	100	21500	26500	33400	15900	35200	40400	32800	32200	25100	C00642	ko00350,ko00360,ko01100
kz000484	Negative	[M-H]-	151.04	136	152.047	C8H8O3	Vanillin	Phenolic acids	121-33-5	938000	688000	569000	1630000	1190000	573000	2070000	1500000	2600000	1610000	975000	1230000	1300000	2100000	1160000	1550000	1300000	1440000	1010000	1480000	1340000	1660000	1460000	1550000	C00755	ko00998,ko01100,ko01110
kz003395	Negative	[M-H]-	151.04	135.009	152.047	C8H8O3	3,4-Dihydroxyacetophenone	Phenolic acids	1197-09-7	2830	4790	4440	1820	1680	3210	5600	5760	6690	7390	4170	4040	3600	5160	4120	5960	3450	13700	5150	7490	8560	6390	3940	5000	--	--
kz000050	Negative	[M-H]-	167.1	123	168.042	C8H8O4	Homogentisic acid	Phenolic acids	451-13-8	95000	133000	122000	145000	90600	116000	197000	166000	166000	136000	156000	182000	224000	434000	314000	291000	285000	361000	224000	204000	201000	251000	187000	233000	C00544	ko00130,ko00350,ko01100
kz000076	Negative	[M-H]-	167.035	123	168.042	C8H8O4	3,4-Dihydroxybenzeneacetic acid	Phenolic acids	102-32-9	129000	104000	138000	151000	141000	145000	261000	230000	210000	200000	218000	228000	353000	569000	430000	305000	391000	304000	338000	267000	269000	206000	216000	289000	C01161	ko00350,ko01100
kz000496	Negative	[M-H]-	167.035	108	168.042	C8H8O4	Vanillic acid	Phenolic acids	121-34-6	1620000	1520000	1630000	922000	878000	870000	605000	441000	587000	690000	1120000	1910000	1000000	1310000	1250000	977000	1280000	634000	1680000	1160000	917000	1280000	1240000	1250000	C06672	--
kz005047	Positive	[M+H]+	165.054	147.047	164.047	C9H8O3	Trans-p-Hydroxycinnamic acid	Phenolic acids	-	12500	9130	18100	31000	31300	30300	32400	18500	31100	21100	28500	25500	36700	28800	30900	21600	34200	23800	60100	30100	39700	32200	42600	31900	--	--
kz002554	Positive	[M+H]+	165.055	147.042	164.047	C9H8O3	p-Hydroxycinnamic acid	Phenolic acids	-	9450	7370	14100	36700	33500	34400	35100	20300	22500	18000	29000	25300	36500	36400	23500	26000	26900	38700	65300	29800	49400	33200	30800	35500	--	--
kz000075	Positive	[M+H]+	165.1	95.2	164.047	C9H8O3	Caffeic aldehyde	Phenolic acids	141632-15-7	43400	47000	33200	72100	73100	98200	82200	76400	101000	99900	99300	116000	50200	50100	81900	142000	147000	108000	126000	93600	106000	101000	100000	106000	C10945	ko00940,ko01110
kz000490	Positive	[M+H]+	163.075	91.1	162.068	C10H10O2	4-MethoxycinnaMaldehyde	Phenolic acids	1963-36-6	135000	174000	150000	142000	174000	207000	171000	117000	169000	126000	164000	141000	139000	95300	127000	143000	257000	96500	113000	94600	159000	220000	172000	193000	--	--
kz000505	Negative	[M-H]-	179.071	146	180.079	C10H12O3	Coniferyl alcohol	Phenolic acids	458-35-5	120000	88000	92800	79200	56700	57800	85900	64600	79500	174000	111000	156000	142000	143000	154000	215000	323000	154000	142000	139000	78900	146000	126000	145000	C00590	ko00940,ko00998,ko01100,ko01110
kz000520	Negative	[M-H]-	223.061	193	224.068	C11H12O5	Sinapic acid	Phenolic acids	530-59-6	35700	77900	111000	99100	115000	95200	114000	112000	80200	202000	210000	262000	272000	233000	218000	261000	140000	482000	231000	409000	459000	211000	206000	191000	C00482	ko00940,ko01100,ko01110
kz000057	Negative	[M-H]-	311.1	149.1	312.048	C13H12O9	Caftaric acid	Phenolic acids	67879-58-7	172000	186000	161000	211000	328000	341000	228000	223000	194000	172000	135000	174000	124000	205000	260000	118000	117000	128000	132000	130000	69600	176000	180000	184000	--	--
kz000542	Negative	[M-H]-	331.067	169.014	332.074	C13H16O10	1-O-Galloyl-β-D-glucose	Phenolic acids	58511-73-2	322000	235000	272000	254000	179000	174000	262000	226000	187000	239000	330000	292000	217000	158000	135000	147000	125000	175000	129000	113000	149000	187000	200000	210000	--	--
kz000532	Negative	[M-H]-	315.072	153.017	316.079	C13H16O9	Protocatechuic acid-4-glucoside	Phenolic acids	-	132000	185000	199000	621000	1130000	1090000	237000	503000	377000	218000	293000	275000	657000	518000	441000	481000	377000	389000	171000	248000	240000	411000	443000	418000	--	--
kz005048	Negative	[M-H]-	297.098	135.065	298.105	C14H18O7	Picein (4-Acetylphenyl-glucoside)	Phenolic acids	530-14-3	89800	196000	153000	93800	378000	323000	50400	71500	59800	136000	159000	100000	215000	372000	353000	122000	131000	184000	90400	157000	19600	153000	185000	136000	C10720	--
kz002549	Negative	[M-H]-	329.088	209.042	330.095	C14H18O9	Vanillic acid glycoside	Phenolic acids	-	564000	484000	348000	953000	1080000	949000	1580000	1330000	2340000	541000	756000	1260000	631000	569000	344000	843000	1480000	1410000	1320000	1920000	1710000	993000	1130000	1110000	--	--
kz005355	Negative	[M-H]-	331.103	153.02	332.111	C14H20O9	Koaburaside	Phenolic acids	41653-73-0	243000	298000	317000	229000	202000	188000	241000	209000	211000	310000	302000	280000	279000	271000	245000	255000	192000	257000	189000	264000	241000	247000	252000	262000	--	--
kz003942	Negative	[M-H]-	205.158	189.129	206.167	C14H22O	2,6-Di-t-butylphenol	Phenolic acids	128-39-2	258000	518000	680000	392000	454000	464000	611000	594000	498000	781000	882000	605000	582000	404000	491000	782000	603000	625000	1040000	873000	1040000	700000	696000	691000	--	--
kz000538	Negative	[M-H]-	325.093	163.04	326.1	C15H18O8	1-O-[(E)-p-Cumaroyl]-β-D-glucopyranose	Phenolic acids	-	178000	164000	134000	115000	177000	207000	110000	144000	133000	153000	168000	192000	202000	162000	151000	101000	149000	153000	71100	147000	211000	165000	139000	175000	--	--
kz000557	Negative	[M-H]-	359.098	182.1	360.106	C15H20O10	Glucosyringic Acid	Phenolic acids	-	157000	146000	138000	171000	155000	140000	146000	129000	130000	174000	202000	175000	155000	137000	130000	154000	116000	170000	120000	161000	163000	155000	162000	165000	--	--
kz000540	Negative	[M-H]-	329.124	167	330.131	C15H22O8	3,4,5-Trimethoxyphenyl-β-D-Glucopyranoside	Phenolic acids	-	6110000	4080000	4300000	3750000	2220000	2270000	3800000	3170000	2830000	3430000	4730000	3730000	2690000	1950000	1750000	1820000	1460000	2140000	1570000	1360000	1830000	2430000	2810000	2660000	--	--
kz000560	Negative	[M-H]-	371.098	249.063	372.106	C16H20O10	Trihydroxycinnamoylquinic acid	Phenolic acids	-	77100	129000	162000	91000	149000	209000	136000	171000	169000	148000	237000	127000	90100	158000	211000	129000	159000	162000	103000	248000	73000	155000	170000	167000	--	--
kz000550	Negative	[M-H]-	341.124	179	342.131	C16H22O8	Coniferin	Phenolic acids	531-29-3	752000	747000	900000	2180000	2320000	1220000	979000	970000	621000	2120000	2050000	4560000	1110000	1100000	984000	2020000	2620000	1880000	558000	1670000	550000	1600000	1610000	1630000	C00761	ko00940
kz000567	Positive	[M+H]+	427.051	295.049	426.043	C17H14O13	Ditartaroyl-hydroxylcoumarin	Phenolic acids	-	368000	350000	325000	563000	694000	596000	591000	617000	626000	310000	457000	214000	509000	620000	487000	219000	253000	428000	418000	499000	624000	417000	414000	435000	--	--
kz003444	Positive	[M+H]+	319.118	283.097	318.11	C17H18O6	Evofolin A	Phenolic acids	-	22600	35600	34100	49000	61200	46800	41500	44000	41900	75000	70100	80000	52600	85800	61600	71200	65200	70900	51200	65700	44800	77700	68400	57300	--	--
kz000558	Negative	[M-H]-	367.103	190.9	368.111	C17H20O9	Chlorogenic acid methyl ester	Phenolic acids	29708-87-0	100	100	100	100	100	100	58700	84800	109000	15100	32000	51300	247000	188000	152000	41900	40000	41900	71000	251000	86600	84300	73400	74700	--	--
kz003634	Positive	[M+H]+	371.102	209.048	370.126	C17H22O9	Sinapaldehyde Glucoside	Phenolic acids	154461-65-1	119000	133000	128000	272000	302000	252000	5800	264000	272000	417000	413000	303000	386000	333000	258000	368000	237000	629000	198000	348000	292000	251000	273000	298000	--	--
kz000561	Negative	[M-H]-	371.135	209	372.142	C17H24O9	Syringin	Phenolic acids	118-34-3	23100	28300	47100	33500	41900	32100	48800	49200	42100	105000	90100	127000	61100	44300	34400	75700	37500	102000	100	100	100	58300	50000	67000	C01533	ko00940
kz001642	Negative	[M-H]-	387.166	207.102	388.173	C18H28O9	5'-Glucopyranosyloxyjasmanic acid	Phenolic acids	-	672000	264000	584000	2330000	1870000	1710000	898000	2580000	1850000	2140000	1350000	1860000	6260000	1080000	8860000	1660000	3060000	2510000	1550000	1730000	5080000	2670000	2540000	2790000	--	--
kz005148	Negative	[M-H]-	405.083	285	406.09	C19H18O10	Lancerin	Phenolic acids	81991-99-3	35600	32200	30800	327000	460000	717000	209000	190000	204000	401000	335000	559000	102000	96800	103000	197000	237000	385000	230000	452000	360000	309000	309000	325000	C10075	--
kz001458	Negative	[M-H]-	429.14	193.05	430.148	C19H26O11	Regaloside F	Phenolic acids	-	5610	8090	4980	4390	19200	14700	29600	46200	28800	17200	18100	18500	5080	5020	11000	21000	7840	19400	5250	3600	3280	14100	16200	17600	--	--
kz003099	Negative	[M-H]-	515.16	341.108	516.169	C19H32O16	Di-O-Glucose-quinic acid	Phenolic acids	-	137000	181000	146000	277000	452000	414000	498000	471000	390000	249000	317000	352000	237000	351000	330000	345000	504000	444000	335000	391000	271000	332000	357000	405000	--	--
kz000570	Negative	[M-H]-	451.088	391.037	452.095	C20H20O12	Maleoyl-caffeoylquinic acid	Phenolic acids	-	38100	36300	39400	48700	51800	54500	52300	36500	49800	56100	48200	65600	54900	57200	54600	79200	76100	54600	68200	68400	75000	67100	72100	69400	--	--
kz005185	Negative	[M-H]-	433.113	271.062	434.121	C21H22O10	6-O-Caffeoylarbutin	Phenolic acids	136172-60-6	171000	236000	383000	150000	266000	294000	203000	501000	787000	614000	793000	448000	518000	998000	922000	295000	275000	633000	898000	1120000	319000	604000	520000	625000	--	--
kz002576	Negative	[M-H]-	503.122	341.087	504.127	C24H24O12	((2R,3R,5R,6R)-6-(((E)-3-(3,4-dihydroxyphenyl)acryloyl)oxy)-3,4,5-trihydroxytetrahydro-2H-pyran-2-yl)methyl (Z)-3-(3,4-dihydroxyphenyl)acrylate	Phenolic acids	-	43900	37600	44400	84900	94900	98900	18100	42400	42900	86800	84100	76400	70500	55500	34500	34300	49700	104000	48700	28300	28200	74800	68700	57900	--	--
kz000592	Negative	[M-H]-	521.13	359.08	522.137	C24H26O13	Rosmarinyl Glucoside	Phenolic acids	-	190000	208000	212000	441000	198000	201000	326000	213000	245000	509000	518000	422000	320000	252000	331000	189000	226000	197000	378000	289000	446000	330000	265000	322000	--	--
kz002577	Negative	[M-H]-	517.136	161.023	518.142	C25H26O12	(2R,3R,5R,6R)-6-((((Z)-3-(3,4-dihydroxyphenyl)acryloyl)oxy)methyl)-3,4,5-trihydroxytetrahydro-2H-pyran-2-yl (E)-3-(4-hydroxy-3-methoxyphenyl)acrylate	Phenolic acids	-	29500	19700	29500	47300	19400	18900	15800	26700	35200	42100	15900	35500	96700	95300	124000	71400	93300	134000	21000	21200	29600	47300	50300	41800	--	--
kz000466	Negative	[M-H]-	121.029	92	122.037	C7H6O2	4-Hydroxybenzaldehyde	Phenolic acids	123-08-0	916000	773000	887000	800000	668000	731000	713000	800000	997000	926000	949000	949000	1130000	1370000	1090000	1350000	1290000	1240000	1250000	1160000	1530000	1230000	1140000	1240000	C00633	ko01100
kz000486	Negative	[M-H]-	152.035	108	153.043	C7H7NO3	3-Aminosalicylic acid	Phenolic acids	570-23-0	310000	368000	384000	473000	548000	737000	492000	471000	453000	272000	390000	281000	564000	582000	652000	657000	502000	806000	427000	633000	525000	560000	617000	622000	--	--
kz000482	Negative	[M-H]-	149.061	131	150.068	C9H10O2	p-Coumaryl alcohol	Phenolic acids	3690/5/9	16800	13500	13900	10500	23600	16400	26500	7530	6530	17400	19800	39100	31900	19500	28000	27900	156000	54600	25400	13200	17200	35000	28200	32000	C02646	ko00940,ko01100,ko01110
kz003516	Negative	[M-H]-	181.051	135.045	182.058	C9H10O4	Methyl-(2,4-dihydroxyphenyl)acetate	Phenolic acids	-	30900	39400	41400	47200	65600	62800	72200	79400	96300	65500	87100	49700	10900	28100	25800	56000	51300	64100	99300	46200	50900	65000	56700	68200	--	--
kz000504	Negative	[M-H]-	179.035	135.046	180.042	C9H8O4	Caffeic acid	Phenolic acids	331-39-5	56800	31800	30400	105000	107000	85400	70700	81800	109000	97100	73100	224000	627000	610000	400000	128000	109000	179000	68200	209000	172000	193000	161000	193000	C01197	ko00940,ko01100,ko01110
km0893	Positive	Protonated	433.1	271	433.1	C21H21O10+	Pelargonidin 3-O-beta-D-glucoside（Callistephin chloride)	Anthocyanins	18466-51-8	10800	7860	18600	22200	32200	29700	21400	24200	20500	15100	17300	8810	13700	6630	9300	15500	7940	11100	6270	5710	5010	23500	16700	16200	C12137	ko00942,ko01100,ko01110
kz002203	Positive	[M]+	449.108	287.063	449.108	C21H21O11	petunidin-O-pentoside	Anthocyanins	-	14800	21600	14800	23100	16800	16600	8790	16800	15400	13000	19700	12600	12600	13900	10500	18600	16300	17100	3770	6790	11700	21000	13300	10100	--	--
kz000699	Positive	[M]+	449.108	317.066	449.108	C21H21O11+	Petunidin-3-O-arabinoside	Anthocyanins	-	298000	198000	250000	90000	165000	131000	435000	707000	537000	407000	395000	246000	334000	241000	254000	438000	275000	298000	113000	97200	96200	297000	310000	297000	--	--
km0896	Positive	Protonated	479	317	479	C22H23O12	Petunidin 3-O-glucoside	Anthocyanins	6988-81-4	61800	65400	59600	152000	77600	34400	70600	87600	61500	139000	350000	231000	38000	27400	26300	118000	211000	197000	139000	129000	136000	90700	92900	94600	C12139	ko00942
km0249	Positive	Protonated	493.2	331	493.2	C23H25O12	Malvidin 3-O-glucoside (Oenin)	Anthocyanins	18470-06-9	49300	47700	69700	131000	163000	147000	126000	164000	151000	305000	372000	315000	117000	125000	99600	192000	130000	263000	134000	206000	195000	172000	137000	159000	C12140	ko00942
kz000710	Positive	[M]+	493.134	331.081	493.135	C23H25O12+	Malvidin-3-O-galactoside (Primulin)	Anthocyanins	30113-37-2	54500	43300	57700	115000	132000	133000	102000	145000	130000	251000	317000	255000	114000	96500	102000	165000	135000	231000	124000	175000	163000	146000	153000	147000	--	--
kz003805	Positive	[M]+	581.15	288.06	581.151	C26H29O15+	Cyanidin-O-Hexoside-O-pentoside	Anthocyanins	-	23300	23800	11200	8850	6430	6770	100	100	100	100	100	100	4270	6610	12300	100	100	100	4330	3290	5390	7940	9670	7160	--	--
kz000141	Negative	[M-H]-	269.053	225.062	270.053	C15H10O5	apigenin	Flavones	520-36-5	96300	130000	103000	27600	30400	37500	2340	6430	4190	6420	15100	42400	50100	28700	24200	30900	47100	24900	51800	18200	14200	38600	35700	42300	--	--
km0459	Negative	[M-H]-	269.1	251	270.053	C15H10O5	Baicalein (5,6,7-Trihydroxyflavone)	Flavones	491-67-8	43900	34600	58800	21700	19000	9410	3370	3400	5630	13400	17200	151000	22000	16800	15400	52600	71900	31400	44900	17800	15700	29000	28500	28200	C10023	--
kz000791	Negative	[M-H]-	431.098	269.1	432.106	C21H20O10	Apigenin 7-O-glucoside(Cosmosiin)	Flavones	578-74-5	14000	18900	20500	20400	15900	22400	109000	63800	75900	34000	19700	30700	54800	48700	59100	35800	41900	26800	24200	36900	19800	34800	36300	41300	C04608	ko00944
kz002335	Positive	[M+H]+	449.099	287.05	448.101	C21H20O11	Luteolin-4'-O-β-D-glucoside	Flavones	6920-38-3	127000	107000	118000	541000	596000	419000	240000	507000	561000	526000	377000	566000	969000	836000	870000	427000	617000	963000	232000	770000	150000	539000	474000	460000	--	--
kz005079	Positive	[M+H]+	449.106	287.056	448.101	C21H20O11	Kaempferol-4'-O-β-D-glucopyranoside	Flavonols	-	136000	93700	85600	625000	721000	460000	227000	502000	615000	614000	360000	587000	1060000	763000	925000	461000	718000	862000	233000	911000	184000	471000	512000	420000	--	--
kz000795	Positive	[M+H]+	449.108	287.2	448.101	C21H20O11	Luteolin-7-O-glucoside(Cynaroside)	Flavones	5373/11/5	116000	96600	80600	468000	663000	373000	235000	461000	553000	503000	331000	543000	964000	764000	766000	330000	644000	880000	222000	820000	143000	476000	443000	360000	C03951	ko00944
kz001571	Negative	[M-H]-	463.089	301.03	464.095	C21H20O12	6-Hydroxyluteolin 5-glucoside	Flavones	-	189000	141000	148000	883000	739000	759000	240000	436000	603000	739000	453000	1010000	1620000	1300000	1220000	972000	1230000	1620000	260000	5600000	463000	1060000	932000	951000	--	--
kz000800	Negative	[M-H]-	461.109	299.1	462.116	C22H22O11	Chrysoeriol-5-O-hexoside	Flavones	-	41000	36300	39100	183000	187000	182000	40500	77400	97000	125000	91600	122000	161000	111000	105000	102000	141000	247000	59700	747000	83600	177000	138000	161000	--	--
kz000799	Negative	[M-H]-	461.109	299.2	462.116	C22H22O11	Chrysoeriol-7-O-glucoside	Flavones	-	22400	12100	14000	39200	22900	26100	10100	18500	18100	36100	39300	35400	18100	12600	62400	27300	27500	24800	19400	128000	13600	44100	26600	35600	--	--
kz002977	Positive	[M+H]+	463.123	301.07	462.116	C22H22O11	Diosmetin-7-O-galactoside	Flavones	-	30500	29800	8340	18700	17100	17300	14700	10100	16700	17900	13400	13700	19700	20700	91800	14900	8190	14100	7190	186000	9680	29000	34100	23200	--	--
kz002979	Positive	[M+H]+	463.123	301.078	462.116	C22H22O11	6-C-Methylkaempferol 3-glucoside	Flavonols	-	36200	20200	9940	23000	20100	16300	16600	10800	15200	16400	18300	18500	23800	18900	93700	13400	18500	19400	12400	196000	5510	26200	29900	38700	--	--
kz003109	Negative	[M-H]-	477.104	314.046	478.111	C22H22O12	Mearnsitrin	Flavones	30484-88-9	13300	6730	6850	19600	19800	17100	10500	17300	20500	36700	14900	22000	40600	38600	31600	15300	25900	42600	9850	294000	21200	30900	38600	41100	--	--
kz002818	Positive	[M+H]+	479.118	347.07	478.111	C22H22O12	Limocitrin-O-arabinoside	Flavonols	-	144000	394000	413000	251000	1220000	907000	744000	1050000	934000	484000	434000	260000	274000	496000	922000	392000	381000	506000	311000	491000	122000	591000	555000	546000	--	--
kz002207	Positive	[M+H]+	495.113	333.068	494.106	C22H22O13	Laricitrin-O-glucoside	Flavones	-	10600	5360	4190	10300	17500	21100	16700	15000	28100	21200	41700	25800	31100	20100	16700	13500	11600	11900	7820	13200	18400	15000	11700	16700	--	--
kz002656	Negative	[M-H]-	493.099	331.046	494.106	C22H22O13	Mearnsetin-3-O-glucoside	Flavones	-	40400	29300	24700	156000	111000	159000	124000	234000	180000	231000	330000	209000	327000	259000	251000	188000	130000	184000	129000	169000	155000	183000	203000	184000	--	--
kz000806	Negative	[M-H]-	491.119	329.1	492.127	C23H24O12	Tricin 5-O-Glucoside	Flavones	32769-00-9	220000	225000	244000	275000	174000	153000	100000	73000	86000	376000	371000	293000	301000	231000	222000	128000	116000	171000	167000	304000	346000	241000	220000	272000	--	--
kz000129	Negative	[M-H]-	491.1	287.1	492.127	C23H24O12	Acetyl-eriodictyol O-hexoside	Flavones	-	219000	180000	160000	934000	1010000	1460000	882000	1670000	1450000	1020000	1510000	1470000	1200000	1190000	1090000	1460000	1040000	1400000	608000	1540000	1120000	1260000	1130000	1210000	--	--
kz002820	Positive	[M+H]+	509.128	347.07	508.122	C23H24O13	Limocitrin 7-glucoside	Flavonols	-	100	100	100	773000	497000	97700	699000	972000	934000	46400	63200	41900	373000	379000	270000	44000	16100	21900	9150	15800	4470	274000	259000	263000	--	--
kz000133	Positive	[M+H]+	519	271	518.106	C24H22O13	Apigenin O-malonylhexoside	Flavones	-	6250	9390	8200	5490	11500	94000	11300	5950	5310	7490	6330	4540	10300	6100	5840	7290	11400	10600	3100	3050	4990	78300	67700	75200	--	--
kz003691	Positive	[M+H]+	595.161	287.054	594.158	C27H30O15	Kaempferol-3-O-neohesperidoside	Flavonols	32602-81-6	113000	70500	98200	231000	393000	250000	185000	206000	184000	93300	116000	90600	432000	444000	345000	184000	239000	360000	115000	389000	83200	302000	270000	293000	--	--
kz005225	Positive	[M+H]+	595.166	449.1	594.158	C27H30O15	Luteolin 7-O-neohesperidoside(Lonicerin)	Flavones	25694-72-8	100	100	100	6770	11200	4850	5980	6370	8970	5210	3580	3790	18400	10200	10600	6300	5970	15300	5160	15700	6440	13300	6540	4910	C12630	ko00944
kz002990	Positive	[M+H]+	595.166	449.1	594.158	C27H30O15	Luteolin-7-O-rutinoside	Flavones	3563-98-2	27800	25000	27900	122000	158000	80100	36200	57500	56500	33200	21700	37900	211000	142000	97300	53600	49200	89900	32200	147000	36800	91500	47500	77100	--	--
kz002598	Positive	[M+H]+	625.176	463.13	624.169	C28H32O16	Chrysoeriol-C-glucoside-O-glucoside	Flavones	-	20600	51500	52700	18800	117000	74900	145000	183000	139000	46000	33800	31400	12200	16300	19200	17500	49700	61600	36800	39000	17700	129000	136000	135000	--	--
kz002587	Positive	[M+H]+	625.178	463.129	624.169	C28H32O16	Isochrysoeriol C-hexosyl-O-hexoside	Flavones	-	23000	37300	47100	17500	122000	64700	190000	184000	145000	46900	47100	23200	6310	20700	23200	17900	61100	59800	35200	47200	14900	154000	145000	154000	--	--
kz002824	Positive	[M+H]+	671.182	347.07	670.175	C29H34O18	Limocitrin 3,7-diglucoside	Flavonols	-	241000	194000	154000	134000	106000	75900	100	100	100	174000	205000	237000	55400	104000	121000	135000	94700	96600	303000	197000	168000	112000	96800	95300	--	--
kz002823	Positive	[M+H]+	671.18	347.07	670.175	C29H34O18	Limocitrin 3-sophoroside	Flavonols	-	219000	194000	172000	141000	93300	74000	100	100	100	179000	223000	231000	55200	106000	95000	137000	93300	89600	301000	201000	198000	114000	104000	112000	--	--
km0981	Positive	[M+H]+	373.1	343	372.121	C20H20O7	Tangeretin	Flavonols	481-53-8	56800	82200	65200	53000	57400	55700	71000	60600	69100	67800	449000	76500	74000	59900	63000	69200	63300	64500	70800	69100	67300	75600	81100	85900	C10190	--
kz000812	Negative	[M-H]-	521.094	329.2	522.101	C23H22O14	Tricin O-saccharic acid	Flavones	-	204000	176000	209000	370000	183000	156000	246000	143000	234000	354000	345000	343000	241000	202000	191000	154000	154000	152000	215000	185000	236000	182000	199000	210000	--	--
kz005221	Positive	[M+H]+	477.142	315.096	476.132	C23H24O11	Dihydroxy-dimethoxyflavone-O-glucoside	Flavones	-	100	100	100	100	100	100	25600	27500	22700	25400	29600	14200	81700	20000	15700	100	100	100	100	100	100	12100	12000	14600	--	--
kz000822	Positive	[M+H]+	579.171	271.01	578.164	C27H30O14	Apigenin 7-rutinoside(Isorhoifolin)	Flavones	552-57-8	100	100	100	100	100	100	100	100	100	100	100	100	2450	187000	3110	100	100	100	100	100	100	11700	13200	10100	--	--
kz003986	Positive	[M+H]+	651.15	271.061	650.148	C29H30O17	Apigenin-O-Malonyl-O-Hexoside-O-Pentoside	Flavones	-	8090	10700	10000	11200	33500	209000	8950	12800	7680	11000	10100	3900	8020	9110	10900	18700	11800	6600	8740	9340	7330	278000	235000	279000	--	--
kz002603	Positive	[M+H]+	787.229	625.169	786.222	C34H42O21	Chrysoeriol 6-C-hexoside 8-C-hexoside-O-hexoside	Flavones	-	100	100	100	100	100	100	100	100	100	100	100	100	14800	11200	11300	17900	28500	24400	13800	11300	11600	20400	17600	13800	--	--
km0685	Negative	[M-H]-	431	285	432.106	C21H20O10	Kaempferol 3-O-rhamnoside (Kaempferin)	Flavonols	482-39-3	122000	66000	74900	92600	275000	68500	96700	61500	51600	112000	98800	55300	78600	88100	32700	33200	48900	38900	32200	369000	30400	105000	109000	117000	C16911	ko00944
kz000882	Negative	[M-H]-	447.093	285.041	448.101	C21H20O11	Kaempferol-7-O-glucoside	Flavonols	16290-07-6	36500	34900	41200	220000	236000	182000	119000	226000	220000	263000	150000	331000	452000	356000	391000	193000	295000	406000	107000	447000	79100	253000	232000	249000	--	--
kz000884	Positive	[M+H]+	449.108	287.057	448.101	C21H20O11	Kaempferol-3-O-glucoside (Astragalin)	Flavonols	480-10-4	147000	88300	119000	529000	563000	419000	250000	458000	589000	635000	375000	629000	1030000	855000	924000	413000	715000	984000	204000	834000	149000	619000	488000	497000	C12249	ko00944,ko01110
km0683	Positive	[M+H]+	449	287	448.101	C21H20O11	Kaempferol 3-O-galactoside (Trifolin)	Flavonols	23627-87-4	131000	142000	111000	556000	705000	526000	236000	551000	617000	679000	320000	602000	771000	778000	986000	489000	683000	1020000	235000	814000	158000	657000	480000	525000	C12626	ko00944
km0185	Negative	[M-H]-	447	300	448	C21H20O11	Quercetin 3-O-a-L-rhamnoside (Quercitrin)	Flavonols	522-12-3	314000	173000	174000	365000	778000	218000	301000	169000	163000	331000	278000	145000	212000	192000	106000	107000	157000	109000	95900	604000	60100	296000	302000	302000	C01750	ko00944
kz000889	Negative	[M-H]-	463.088	301	464.095	C21H20O12	Spiraeoside	Flavonols	20229-56-5	238000	164000	182000	886000	806000	716000	241000	457000	554000	768000	498000	952000	1590000	1360000	1180000	953000	1300000	1590000	268000	5990000	455000	1140000	941000	1030000	--	--
kz002214	Positive	[M+H]+	465.102	303.061	464.095	C21H20O12	isohyperoside	Flavonols	35589-21-0	309000	173000	193000	625000	580000	555000	254000	281000	378000	500000	281000	650000	1060000	846000	645000	447000	787000	801000	173000	3360000	348000	908000	623000	729000	--	--
kz000892	Positive	[M+H]+	465.103	303.1	464.095	C21H20O12	6-Hydroxykaempferol-7-O-glucoside	Flavonols	-	398000	302000	280000	797000	815000	809000	258000	525000	552000	679000	526000	960000	1400000	1120000	984000	773000	1070000	1350000	218000	5110000	482000	933000	790000	833000	--	--
km0071	Positive	[M+H]+	465.1	303	464.096	C21H20O12	Quercetin 3-O-galactoside (Hyperin)	Flavonols	482-36-0	438000	277000	271000	986000	882000	645000	313000	538000	553000	732000	494000	947000	1360000	1230000	1070000	661000	1300000	1510000	312000	5120000	485000	1080000	782000	1150000	C10073	--
km0228	Positive	[M+H]+	465	303	464.096	C21H20O12	Quercetin 3-O-glucoside (Isotrifoliin)	Flavonols	21637-25-2	381000	299000	260000	849000	655000	657000	264000	449000	462000	663000	410000	1010000	1420000	1190000	1020000	830000	1030000	1240000	257000	5440000	444000	805000	821000	984000	C05623	ko00944,ko01100,ko01110
kz004170	Positive	[M+H]+	479.118	317.065	478.111	C22H22O12	Rhamnetin 3-O-β-D-Glucoside	Flavonols	27875-34-9	24400	16000	25700	33900	31600	41700	36500	35200	42600	49700	47300	34000	70900	66500	67200	29600	20800	86100	15400	506000	39400	59200	66400	59600	--	--
kz002829	Positive	[M+H]+	479.118	317.06	478.111	C22H22O12	Isorhamnetin-7-O-glucoside	Flavonols	-	30600	26900	28300	29300	48800	30200	23300	39900	50900	66500	27900	21600	69000	58500	57400	22400	31300	95300	15500	569000	31500	75800	67400	69900	--	--
kz000147	Positive	[M+H]+	479	317.1	478.111	C22H22O12	Methylquercetin O-hexoside	Flavonols	-	13400	16100	12100	20500	26500	29900	23100	18800	28900	41800	28600	20400	51900	46700	41600	19400	14900	50600	13700	389000	24200	37700	39300	45500	--	--
kz005088	Positive	[M+H]+	479.118	317.06	478.111	C22H22O12	Tricetin?4'-methyl?ether-3'-O-β-D-glucoside	Flavonols	-	31100	17000	24100	33100	47300	50000	37900	41300	36600	44300	40600	29900	60900	68600	70600	32400	34500	95200	15900	566000	40300	60800	59300	56200	--	--
kz004169	Positive	[M+H]+	479.118	317.062	478.111	C22H22O12	Isorhamnetin 3-O-β-D-Glucoside	Flavonols	5041-82-7	35000	24600	23800	30300	35700	38800	29900	45000	43300	58800	32900	21100	86500	67600	57700	26800	42500	77000	22100	541000	32700	51800	67700	62300	--	--
km1307	Positive	[M+H]+	479.2	317.2	478.2	C22H22O12	Isorhamnetin 5-O-hexoside	Flavonols	-	18800	17900	22900	28900	27100	35300	21800	40300	44800	55100	25300	27400	67900	55100	60200	30300	22200	82300	13300	429000	36500	64000	64600	65500	--	--
kz000897	Positive	[M+H]+	509.1	347.2	508.122	C23H24O13	Syringetin 3-O-hexoside	Flavonols	-	100	100	100	712000	460000	84000	625000	856000	829000	34700	47800	34900	346000	368000	229000	41400	21200	11600	100	100	100	233000	235000	257000	--	--
kz005041	Positive	[M+H]+	597.145	303.043	596.138	C26H28O16	Quercetin-3-O-β-D-apiofuranosyl-(1→2)-β-D-galactoside	Flavonols	-	109000	71500	46700	639000	314000	504000	123000	420000	409000	158000	178000	345000	1460000	1280000	885000	410000	357000	860000	164000	2090000	331000	589000	575000	576000	--	--
kz001703	Negative	[M-H]-	595.135	300.028	596.138	C26H28O16	Quercetin-3-arabinoylglucoside	Flavonols	-	22200	10300	13000	86700	60900	65700	27000	57500	82000	24500	30700	53300	211000	196000	144000	101000	70400	132000	29500	462000	51400	108000	92000	96400	--	--
kz004172	Positive	[M+H]+	597.145	303.049	596.138	C26H28O16	Quercetin 3-O-β-D-xylopyranosyl(1→2)-β-D-galactopyranoside	Flavonols	-	111000	69000	43300	370000	294000	557000	134000	403000	550000	234000	148000	320000	1320000	1150000	972000	550000	331000	972000	143000	2810000	338000	566000	587000	619000	--	--
kz003755	Positive	[M+H]+	597.145	303.05	596.138	C26H28O16	Quercetin-3-sambubioside	Flavonols	83048-35-5	104000	79100	39600	556000	318000	578000	143000	438000	420000	210000	160000	252000	1340000	1040000	1130000	473000	476000	784000	166000	2610000	361000	576000	432000	537000	--	--
kz000905	Negative	[M-H]-	593.151	285	594.158	C27H30O15	Kaempferol-3-O-rutinoside(Nicotiflorin)	Flavonols	17650-84-9	337000	254000	345000	1170000	2290000	1010000	574000	1170000	1400000	528000	507000	602000	2850000	2620000	1990000	1230000	943000	1940000	568000	2710000	588000	1430000	1300000	1350000	C21833	ko00944,ko01110
km0687	Negative	[M-H]-	593.2	285	594.159	C27H30O15	Kaempferol 3-O-robinobioside (Biorobin)	Flavonols	17297-56-2	359000	294000	352000	1210000	2370000	1040000	574000	1220000	1440000	555000	503000	608000	2690000	2530000	2200000	1270000	871000	2000000	553000	2760000	567000	1350000	1200000	1510000	--	--
kz000909	Negative	[M-H]-	609.146	301	610.153	C27H30O16	Quercetin-3-O-rutinoside (Rutin)	Flavonols	153-18-4	203000	160000	233000	364000	657000	238000	173000	249000	289000	187000	184000	254000	1050000	955000	802000	335000	321000	475000	189000	1670000	281000	478000	438000	450000	C05625	ko00944,ko01100,ko01110
kz000908	Negative	[M-H]-	609.146	300	610.153	C27H30O16	Quercetin-3-O-robinobioside	Flavonols	52525-35-6	221000	191000	257000	442000	835000	319000	188000	274000	337000	216000	211000	327000	1370000	1260000	868000	400000	361000	547000	214000	2130000	344000	636000	557000	561000	--	--
kz004173	Positive	[M+H]+	611.161	303.049	610.153	C27H30O16	Quercetin 3-O-β-D-neohesperidoside	Flavonols	117611-67-3	139000	99600	106000	145000	226000	155000	80600	126000	129000	89700	79800	108000	287000	274000	275000	156000	110000	193000	82600	597000	107000	172000	207000	151000	--	--
kz000911	Positive	[M+H]+	611.161	303.1	610.153	C27H30O16	Quercetin-7-O-rutinoside	Flavonols	147714-62-3	127000	78800	72100	140000	201000	151000	69200	113000	130000	89200	91400	123000	267000	308000	259000	138000	102000	172000	79300	535000	110000	236000	164000	160000	--	--
kz000912	Negative	[M-H]-	623.162	315.023	624.169	C28H32O16	Isorhamnetin-3-O-rutinoside (Narcissin)	Flavonols	604-80-8	24700	24400	35900	32300	78600	40000	38700	37500	59900	29300	41300	27300	136000	153000	102000	26000	36600	61500	32300	381000	62300	69700	68200	74900	--	--
km0546	Positive	[M+H]+	321.1	303	320.053	C15H12O8	Dihydromyricetin	Flavonols	27200-12-0	294000	204000	237000	288000	229000	232000	392000	580000	500000	281000	274000	275000	248000	271000	226000	328000	480000	454000	417000	466000	743000	387000	339000	354000	C02906	ko00941,ko01110
kz001948	Negative	[M-H]-	315.051	271.019	316.058	C16H12O7	Quercetin-3-O-methyl ether	Flavonols	1486-70-0	100	100	100	1610	10200	8160	100	100	100	4990	9930	23200	2240	11200	51900	6410	31700	6540	3980	6270	2570	12700	9140	10300	C04443	ko00944
km1269	Negative	[M-H]-	329.1	229.1	330.1	C17H14O7	Di-O-methylquercetin	Flavonols	-	6900000	9340000	7040000	1120000	1420000	1830000	792000	760000	822000	509000	877000	1560000	2030000	1060000	1300000	2770000	3620000	2010000	3410000	1690000	1750000	2160000	2060000	2170000	--	--
km0936	Negative	[M-H]-	477.1	301	478.36	C21H18O13	Quercetin 7-O-β-D-Glucuronide	Flavonols	-	10500	11300	8460	44500	25900	39200	14300	14200	10200	13700	15200	11600	27800	22900	23100	9430	15500	10200	32100	19400	5220	18300	16700	17900	--	--
kz002215	Positive	[M+H]+	481.097	319.057	480.09	C21H20O13	Myricetin 3-O-galactoside	Flavonols	15648-86-9	10000	17000	20100	18900	12400	13200	23000	48800	34000	65200	36500	24300	54900	49000	33700	26600	8760	17000	13500	19700	7110	18200	19700	28400	--	--
km0997	Positive	[M+H]+	347.3	285	346.251	C22H34O3	Troxerutin (Trihydroxyethyl rutin)	Flavonols	7085-55-4	270000	217000	277000	234000	263000	273000	275000	302000	235000	267000	276000	212000	347000	250000	286000	293000	302000	249000	285000	277000	266000	275000	288000	308000	--	--
kz002604	Negative	[M-H]-	489.104	285.039	490.111	C23H22O12	Kaempferol-3-O-(6''-acetyl)-glucoside	Flavonols	-	20600	31300	28500	314000	355000	276000	88300	241000	316000	771000	299000	961000	160000	200000	129000	219000	561000	640000	22600	85000	39500	271000	283000	273000	--	--
kz002678	Negative	[M-H]-	505.101	300.033	506.106	C23H22O13	Quercetin-3-O-(6''-O-acetyl)-galactoside	Flavonols	-	10900	13800	16400	118000	114000	107000	28700	97500	121000	246000	117000	303000	92200	93100	58500	144000	293000	386000	10900	65200	14500	108000	123000	124000	--	--
kz002995	Positive	[M+H]+	551.103	303.051	550.096	C24H22O15	Quercetin-7-O-(6'-O-malonyl)-β-D-glucoside	Flavonols	-	21700	16500	25700	126000	133000	98300	35300	87400	105000	241000	92900	242000	70300	71900	49500	140000	270000	287000	15800	43300	20900	124000	99100	79000	--	--
kz000900	Negative	[M-H]-	519.114	315.051	520.122	C24H24O13	Isorhamnetin-acetyl hexoside	Flavonols	-	488000	339000	321000	3820000	4270000	6440000	1220000	2010000	2000000	2870000	3740000	2550000	1540000	1450000	1200000	1090000	803000	1540000	230000	316000	263000	2010000	1580000	2030000	--	--
kz002831	Positive	[M+H]+	581.149	287.05	580.143	C26H28O15	Kaempferol-O-Pentoside-O-hexoside	Flavonols	-	145000	96800	77000	1100000	823000	1020000	223000	721000	1130000	290000	347000	461000	1500000	1550000	1420000	635000	576000	1170000	389000	1830000	415000	703000	570000	892000	--	--
kz000914	Positive	[M+H]+	627.156	303.1	626.148	C27H30O17	6-Hydroxykaempferol-3,6-O-Diglucoside	Flavonols	-	34600	25400	28600	34900	21800	27300	18900	17400	20100	34400	12900	20300	51000	36300	20800	24300	22800	35600	20400	24200	5490	37600	25800	19500	--	--
km0573	Negative	[M-H]-	441.3	169	442.3	C22H18O10	Epicatechin gallate (ECG)	Flavanols	1257-08-5	126000	268000	198000	382000	93600	73500	191000	78600	161000	104000	92800	102000	218000	237000	604000	215000	132000	250000	237000	85900	349000	218000	190000	223000	--	--
km0574	Negative	[M-H]-	457.2	169	458.085	C22H18O11	Epigallate catechin gallate (EGCG)	Flavanols	989-51-5	391000	1170000	762000	804000	211000	150000	1040000	368000	848000	784000	553000	908000	674000	1040000	2710000	857000	258000	682000	1200000	502000	1320000	858000	771000	801000	C09731	--
kz000981	Negative	[M-H]-	457.078	169.02	458.085	C22H18O11	Gallocatechin 3-O-gallate	Flavanols	5127-64-0	379000	1230000	781000	849000	209000	160000	1010000	401000	871000	772000	544000	848000	699000	1050000	2800000	852000	268000	693000	1240000	492000	1300000	787000	828000	799000	--	--
kz000973	Negative	[M-H]-	305.067	125	306.074	C15H14O7	Epigallocatechin	Flavanols	970-74-1	34800	62900	62600	111000	138000	58600	140000	106000	133000	66200	57900	74100	62100	35400	63800	71100	38300	97500	67200	57600	83900	65600	82000	76200	C12136	ko00941,ko01110
kz000155	Negative	[M-H]-	299.1	223.1	300.1	C17H16O5	4'-Hydroxy-5,7-dimethoxyflavanone	Flavanols	-	28100	28400	37700	26800	21600	21300	32900	28100	33400	31700	30600	26000	21400	19100	22300	27400	20900	19700	22100	23500	25000	163000	143000	167000	--	--
km0639	Negative	[M-H]-	609.2	301	610.19	C28H34O15	Hesperetin 7-rutinoside (Hesperidin)	Flavanones	520-26-3	81800	123000	153000	80500	80300	76200	77300	90000	99200	93400	137000	115000	71700	70900	63000	82500	144000	103000	106000	93900	101000	95000	111000	93600	C09755	--
km0676	Negative	[M-H]-	593	285	594.195	C28H34O14	Isosakuranetin-7-neohesperidoside (Poncirin)	Flavanones	14941-08-3	6560	11100	13800	7990	8720	9320	8310	10100	11200	9190	13200	10300	11200	13600	10500	9030	15700	13400	6940	6560	21100	13100	12200	15500	C09830	--
km0479	Negative	[M-H]-	353.1	191	354.095	C16H18O9	Chlorogenic acid (3-O-Caffeoylquinic acid)	Phenolic acids	327-97-9	5100000	4560000	5740000	4170000	24500000	2100000	3070000	2060000	1500000	3100000	2990000	757000	4410000	3360000	2420000	979000	2080000	1370000	1530000	3210000	739000	4980000	4480000	4560000	C00852	ko00940,ko00941,ko00945,ko01110
kz003849	Negative	[M-H]-	521.2	359.14	522.21	C26H34O11	dihydrodehydrodiconiferyl alcohol 4-O-β-D-glucopyranosides	Lignans	-	118000	119000	152000	89800	179000	295000	140000	105000	81100	315000	468000	350000	113000	90700	123000	212000	123000	226000	157000	263000	333000	149000	159000	175000	--	--
kz000997	Negative	[M-H]-	519.187	357.136	520.194	C26H32O11	Terpineol monO-glucoside	Lignans	-	44000	30300	36400	170000	243000	191000	85900	97200	107000	385000	449000	400000	106000	106000	115000	76600	50500	54500	113000	83100	61900	172000	163000	151000	--	--
kz000999	Negative	[M-H]-	535.182	373.129	536.189	C26H32O12	1-Hydroxyterpinin monO-glucoside	Lignans	-	42600	53700	82000	101000	85100	74000	96100	75300	98900	182000	275000	149000	86900	67000	63500	90200	78100	109000	59100	52800	78300	85700	82800	100000	--	--
kz002220	Negative	[M-H]-	537.198	375.152	538.205	C26H34O12	Olivil-4′-O-β-D-glucoside	Lignans	76880-93-8	199000	146000	126000	353000	237000	177000	310000	279000	325000	302000	337000	335000	275000	245000	251000	244000	193000	268000	235000	199000	225000	281000	261000	288000	--	--
kz003850	Negative	[M-H]-	523.21	361.14	524.226	C26H36O11	(-)-secoisolariciresinol 4-O-β-D-giucopyranoside	Lignans	-	2650000	2260000	2600000	3390000	1580000	2260000	3380000	1940000	2310000	3700000	3980000	2830000	2030000	1510000	1190000	2210000	1580000	2270000	1410000	1320000	1890000	2380000	2440000	2590000	--	--
kz005378	Negative	[M-H]-	551.213	389.167	552.221	C27H36O12	5'-methoxyisolariciresinol-9'-O-β-D-glucopyranoside	Lignans	-	12900000	8180000	9000000	11600000	15000000	14600000	9580000	9950000	11100000	9780000	12000000	5460000	14700000	8670000	11300000	4630000	3450000	7920000	3070000	4340000	4430000	10700000	9850000	10600000	--	--
kz001001	Negative	[M-H]-	579.208	417.158	580.216	C28H36O13	Syringaresinol-Hex	Lignans	-	56500	45100	46700	68200	59000	58700	66200	36100	47400	76700	39500	75300	95000	174000	152000	99500	94900	154000	99700	96100	127000	61600	67200	79100	--	--
kz001003	Negative	[M-H]-	621.219	417.156	622.226	C30H38O14	Syringaresinol-aceGlu	Lignans	-	11700	10200	10100	19400	14200	20200	9950	9670	11100	17500	24000	23100	21000	25600	34400	10600	13700	73600	21200	43300	34200	27900	19300	27100	--	--
kz001004	Negative	[M-H]-	681.24	519.188	682.247	C32H42O16	Pinoresinol diglucoside	Lignans	63902-38-5	40000	34200	55100	99500	73200	64200	133000	114000	201000	107000	108000	98500	62100	54400	54500	38700	51500	57400	117000	74200	72300	75200	84700	83600	--	--
kz001006	Negative	[M-H]-	699.251	537.197	700.258	C32H44O17	Olivil Diglucoside	Lignans	-	49300	37000	43500	47700	32900	24300	29900	33400	50100	48800	58000	80100	52800	38100	33500	35500	78300	35800	63200	34700	46600	37700	36900	48000	--	--
kz004544	Negative	[M-H]-	269.046	225.054	270.053	C15H10O5	Orychophramarin A [7,8-dihydroxy-3-(4-hydroxyphenyl)-isocoumarin]	Others	-	9870	27900	37800	14200	22900	20600	27300	46800	30900	30300	28500	26100	26000	44600	41900	64500	35100	62300	58000	65700	42800	37900	39100	38600	--	--
kz003004	Negative	[M-H]-	339.074	177.019	340.079	C15H16O9	Cichoriin	Others	531-58-8	217000	151000	105000	417000	232000	181000	86600	112000	94700	68300	77700	342000	202000	145000	130000	74200	123000	76200	43600	189000	50800	137000	149000	151000	C09206	--
kz002607	Negative	[M-H]-	521.202	359.15	522.21	C26H34O11	Lariciresinol glucopyranoside	Others	-	223000	186000	226000	444000	202000	203000	326000	236000	296000	544000	560000	484000	360000	307000	305000	248000	233000	229000	398000	340000	422000	372000	302000	342000	--	--
kz003858	Positive	[M+H]+	127.038	69.03	126.032	C6H6O3	Pyrogallol	Others	87-66-1	257000	209000	305000	446000	392000	326000	899000	521000	387000	722000	887000	638000	315000	277000	183000	464000	354000	580000	421000	503000	691000	546000	567000	452000	--	--
kz003545	Positive	[M+H]+	169.05	65.03	168.042	C8H8O4	Gallacetophenone	Others	528-21-2	1300000	1050000	914000	802000	728000	496000	450000	486000	497000	550000	1570000	1160000	600000	367000	291000	457000	1070000	526000	1120000	830000	953000	611000	615000	683000	--	--
kz002222	Negative	[M-H]-	187.098	169.087	188.105	C9H16O4	Eucommiol	Others	55930-44-4	1290000	1360000	1360000	692000	635000	746000	543000	532000	532000	676000	789000	1490000	888000	846000	767000	946000	1130000	930000	1030000	824000	707000	1010000	941000	1030000	C17878	--
kz001026	Positive	[M+H]+	177.102	160.3	176.095	C10H12N2O	N-Hydroxy tryptamine	Others	-	100	100	100	91500	93300	98300	136000	201000	168000	134000	172000	138000	242000	166000	161000	108000	82400	109000	104000	135000	169000	181000	164000	123000	C17203	ko00380,ko01100
kz002217	Positive	[M+H]+	167.107	93.0706	166.099	C10H14O2	Rhododendrol	Others	501-96-2	194000	377000	379000	197000	393000	302000	288000	331000	258000	240000	220000	243000	311000	428000	487000	311000	211000	301000	135000	263000	135000	217000	286000	257000	--	--
kz002367	Positive	[M+H]+	222.075	130.064	221.069	C11H11NO4	Methyl dioxindole-3-acetate	Others	57061-18-4	283000	257000	283000	355000	413000	397000	577000	698000	563000	415000	221000	453000	435000	414000	571000	377000	321000	353000	366000	559000	531000	379000	433000	392000	--	--
kz002008	Positive	[M+H]+	303.04	257.045	302.043	C15H10O7	3,5,7,4'--Tetrahydroxy-Coumaronochromone	Others	-	44800	47600	64900	93600	98300	82700	102000	155000	89200	86100	112000	95300	105000	87300	102000	209000	113000	162000	69000	135000	90500	107000	108000	114000	--	--
kz001710	Positive	[M+H]+	229.123	201.128	228.115	C15H16O2	Stilbostemin B	Others	162411-67-8	36500	31400	36500	23900	23600	20600	43100	50100	36000	53200	39200	20900	36100	32600	29200	36900	21400	72800	32300	41000	42700	32300	37600	29900	--	--
kz003003	Positive	[M+H]+	223.206	207.03	222.198	C15H26O	Elemol	Others	639-99-6	305000	337000	351000	390000	327000	325000	430000	371000	376000	442000	421000	340000	361000	302000	351000	395000	322000	360000	317000	337000	409000	2230000	2250000	2130000	--	--
kz004206	Positive	[M+H]+	279.159	121	278.152	C16H22O4	Senkyunolide M	Others	-	1560000	1320000	1580000	1740000	1400000	1390000	1600000	1760000	2000000	1960000	1570000	1420000	1690000	1690000	1440000	2000000	1340000	1650000	1510000	1790000	1950000	1660000	1730000	1710000	--	--
kz000187	Negative	[M-H]-	239	223	240.245	C16H32O	Palmitaldehyde	Others	629-80-1	589000	782000	910000	723000	701000	761000	1060000	834000	977000	1060000	980000	812000	737000	636000	712000	905000	764000	709000	764000	812000	986000	5170000	5090000	5270000	C00517	ko00071
kz005389	Positive	[M+H]+	371.206	209.153	370.199	C19H30O7	Byzantionoside A	Others	-	1960000	1410000	823000	4310000	3170000	2840000	759000	2400000	3930000	3270000	3120000	4530000	5150000	3230000	4150000	4520000	3770000	3520000	1370000	2450000	1580000	2580000	3360000	3400000	--	--
kz003854	Negative	[M-H]-	385.187	223.13	386.194	C19H30O8	Roseoside	Others	54835-70-0	767000	683000	682000	1450000	1430000	1440000	953000	1170000	1100000	2400000	2470000	3060000	1950000	1750000	1590000	2090000	1710000	2780000	1300000	1840000	1750000	1820000	1670000	1960000	--	--
kz004226	Positive	[M+H]+	469.17	307.118	468.163	C22H28O11	Prim-O-glucosylcimifugin	Others	80681-45-4	35400	71200	63200	43900	54300	56000	6900000	9580000	9180000	180000	175000	112000	92100	87400	82100	136000	80600	170000	63400	136000	82700	1510000	1490000	1650000	--	--
kz001019	Negative	[M-H]-	140.012	78.9591	141.019	C2H8NO4P	O-Phosphorylethanolamine	Others	1071-23-4	36800	63800	36000	41300	35600	57800	15500	54200	30300	48700	50200	21000	63200	70200	58300	48000	54300	64400	41100	61900	62500	53900	61700	66900	C00346	ko00564,ko00600,ko01100
kz002608	Negative	[M-H]-	733.344	673.327	734.351	C38H54O14	Colocynthosides A	Others	-	21200	17200	10700	47900	35900	32800	33400	36600	34800	22200	17000	13600	53100	54300	53600	41300	37900	35400	17100	9920	9160	27800	34900	36600	--	--
kz001018	Negative	[M-H]-	138.023	79.9564	139.03	C3H9NO3S	3-Amino-1-propionic sulfonic acid	Others	3687-18-1	15400	26100	34700	32900	31000	45300	35500	116000	60100	153000	93500	69000	112000	122000	66100	21500	13900	11600	60700	90900	54800	79200	76700	67100	--	--
kz000177	Positive	[M+H]+	130	71.9	129.101	C4H11N5	1,1-Dimethylbiguanide	Others	657-24-9	86700	72300	64400	78500	42400	36400	54000	42000	51200	67900	59300	156000	110000	126000	78100	110000	138000	59600	86500	102000	85400	89100	74900	72800	C07151	--
kz001010	Negative	[M-H]-	110.025	66	111.032	C5H5NO2	Pyrrole-2-carboxylic acid	Others	634-97-9	44300	54400	42800	100	100	100	28400	38300	45500	50200	31900	25400	69000	107000	97200	63100	49800	36400	44900	59900	21000	53600	40700	36200	C05942	ko00330
kz001014	Positive	[M+H]+	126.103	68	125.095	C6H11N3	1-Methylhistamine	Others	6481-48-7	19300	16000	30000	17700	17700	21100	17100	24100	21800	19200	24200	15200	14200	30500	16900	18900	14400	15900	23900	29200	27200	18300	15100	15800	--	--
kz000180	Positive	[M+H]+	142.097	124.087	141.09	C6H11N3O	Histidinol	Others	501-28-0	509000	378000	407000	386000	272000	276000	345000	316000	388000	327000	392000	442000	525000	453000	440000	494000	467000	471000	532000	466000	629000	457000	418000	438000	C00860	ko00340,ko01100,ko01110,ko01230
kz003852	Negative	[M-H]-	147.031	87.0092	148.074	C6H12O4	(Rs)-Mevalonic acid	Others	-	119000	141000	142000	217000	271000	277000	438000	385000	399000	293000	461000	354000	281000	280000	330000	471000	410000	503000	334000	437000	422000	461000	413000	399000	--	--
kz000179	Positive	[M+H]+	140	99	139.027	C6H5NO3	4-Nitrophenol	Others	100-02-7	13100000	13000000	12400000	13400000	12500000	13800000	13000000	12700000	13500000	13000000	12600000	13400000	12200000	9730000	17400000	4740000	15100000	13500000	11900000	12500000	12300000	10900000	12200000	9020000	C00870	--
kz001020	Positive	[M+H]+	144.048	113.2	143.04	C6H9NOS	4-Methyl-5-thiazoleethanol	Others	137-00-8	198000	203000	210000	112000	194000	232000	181000	229000	309000	211000	124000	93400	334000	472000	382000	287000	175000	182000	240000	276000	172000	227000	252000	230000	C04294	ko00730,ko01100
kz003695	Positive	[M+H]+	107.049	77.03	106.042	C7H6O	Benzaldehyde	Others	100-52-7	1790000	2320000	2560000	2100000	1660000	2300000	850000	2070000	1950000	2310000	3280000	1450000	2410000	1920000	1640000	1740000	1590000	3140000	2700000	2770000	2910000	2450000	2170000	2260000	C00261	ko01100
kz000175	Positive	[M+H]+	122	105	121.053	C7H7NO	Benzamide	Others	55-21-0	243000	272000	341000	784000	517000	515000	780000	1330000	1150000	920000	1000000	682000	1130000	893000	745000	1540000	1260000	1500000	1000000	1230000	1190000	899000	866000	906000	C09815	--
kz001013	Positive	[M+H]+	122.096	105	121.089	C8H11N	Phenethylamine	Others	64-04-0	912000	1090000	1350000	3040000	2060000	1980000	2920000	4980000	4260000	3510000	3820000	2590000	4330000	3330000	2890000	5780000	4860000	5750000	3890000	4900000	4420000	3340000	3460000	3400000	C05332	ko00360,ko01100
kz001024	Positive	[M+H]+	169.097	134	168.09	C8H12N2O2	4-(Aminomethyl)-5-(hydroxymethyl)-2-methylpyridin-3-ol	Others	85-87-0	244000	291000	261000	222000	199000	197000	310000	265000	231000	358000	359000	315000	193000	128000	138000	244000	349000	352000	258000	276000	371000	273000	284000	257000	C00534	ko00750,ko01100
km1300	Positive	[M+H]+	195.1	145.3	194.1	C10H10O4	Hydroxy-methoxycinnamate	Phenolic acids	-	1820000	1480000	1130000	453000	563000	429000	1640000	938000	786000	215000	189000	152000	614000	414000	399000	164000	181000	185000	100000	103000	64300	654000	628000	590000	--	--
km0330	Positive	[M+H]+	167.1	107	166.063	C9H10O3	3-(4-Hydroxyphenyl)propionic acid	Phenolic acids	501-97-3	77900	175000	133000	83500	138000	163000	161000	152000	124000	189000	127000	179000	176000	228000	304000	110000	124000	135000	101000	150000	102000	185000	151000	120000	C01744	--
kz001075	Negative	[M-H]-	183.03	124	184.037	C8H8O5	Methyl gallate	Phenolic acids	99-24-1	11200	22100	13300	100	100	100	9810	2400	2690	10400	2090	11100	12100	20500	83800	9160	7740	12700	11100	3940	14900	20400	21600	24000	--	--
kz002616	Negative	[M-H]-	557.312	497.313	558.319	C32H46O8	23,24-Dihydro cucurbitacin E	Terpenoids	-	93700	72400	62800	67800	74000	53700	18300	27200	16600	12400	40800	21100	26900	51300	58500	54900	87500	47400	15900	13100	16200	46000	39200	46600	--	--
kz004617	Negative	[M-H]-	453.339	453.34	454.345	C30H46O3	ursonic acid	Terpenoids	6246-46-4	18000	15500	17900	11100	8500	10400	15100	10100	4030	9250	12200	14300	24800	15700	8670	32800	4510	28200	11600	5660	6270	12300	20900	16200	--	--
kz002609	Positive	[M+H]+	457.368	439.357	456.36	C30H48O3	11-Carbonyl-20β-hydroxycucurbitadienol	Terpenoids	-	76000	49200	33500	49600	59000	49400	60800	49000	54600	18500	32000	22300	51800	62700	50200	63000	198000	64300	42400	24800	24700	48000	34600	45200	--	--
kz002615	Negative	[M-H]-	555.296	495.5	556.304	C32H44O8	Cucurbitacin E	Terpenoids	18444-66-1	47900	40100	56300	96400	90300	95300	115000	117000	101000	93800	94100	118000	148000	101000	86100	65800	47100	47600	31300	40400	43300	86900	79400	91500	C08797	--
kz002620	Negative	[M-H]-	573.307	513.17	574.314	C32H46O9	Cucurbitacin A	Terpenoids	6040-19-3	464000	370000	302000	286000	306000	265000	193000	261000	180000	158000	99700	254000	213000	380000	468000	260000	536000	219000	133000	108000	79300	366000	330000	374000	--	--
kz002621	Negative	[M-H]-	637.433	161.044	638.439	C36H62O9	Mogroside IE	Terpenoids	-	26900	24600	21700	41800	49600	48700	31500	29100	30000	33200	17600	51400	47000	64400	71000	34000	74700	29400	10600	15300	13400	37200	44000	39900	--	--
kz003038	Negative	[M-H]-	675.41	397.137	676.419	C38H60O10	3-O-(2-O-Acetyl-β-D-glucopyranosyl) oleanolic acid	Terpenoids	-	493000	360000	449000	829000	162000	184000	240000	156000	197000	711000	1280000	1470000	523000	757000	494000	2390000	1220000	1040000	634000	439000	499000	1820000	1700000	1780000	--	--
kz002632	Negative	[M-H]-	677.354	659.346	678.362	C36H54O12	Dihydroisocucurbitacin I-glucoside	Terpenoids	-	100	100	100	5910	9380	12900	57100	64200	53900	161000	290000	113000	59200	40400	64200	17600	8430	138000	79100	120000	81800	63700	70800	77000	--	--
kz002631	Negative	[M-H]-	677.354	659.346	678.362	C36H54O12	Cucurbitacin D-O-glucoside	Terpenoids	-	33600	17600	24000	276000	203000	233000	47500	62200	61600	616000	1110000	528000	54900	44200	37800	191000	121000	320000	100	100	100	233000	209000	238000	--	--
kz002626	Negative	[M-H]-	633.4	597.3	634.408	C36H58O9	Lucyoside Q	Terpenoids	-	8700	5810	8770	27400	15900	17600	14500	16500	19100	31700	41200	31600	24400	17700	9130	47700	32100	39200	10900	10900	15600	17300	19900	22300	--	--
kz002625	Negative	[M-H]-	633.399	615.39	634.408	C36H58O9	Hederagenin-3-O-belta-D-glucoside	Terpenoids	-	965000	587000	567000	246000	140000	135000	41000	99000	118000	68300	173000	336000	136000	176000	147000	130000	260000	88300	197000	97300	172000	375000	320000	184000	--	--
kz002627	Negative	[M-H]-	633.399	615.39	634.408	C36H58O9	Lucyoside?O	Terpenoids	-	1120000	645000	562000	253000	165000	180000	43200	108000	86000	80000	163000	330000	150000	176000	186000	32700	182000	49500	147000	97700	115000	235000	288000	169000	--	--
kz002633	Negative	[M-H]-	679.37	517.305	680.377	C36H56O12	23,24-Dihydro cucurbitacin D O-glucoside	Terpenoids	-	7910	6980	6470	24000	37300	40500	18300	27500	28400	51000	52600	37900	18200	20500	20700	33900	23000	28300	21800	26800	27700	31900	32500	33100	--	--
kz002635	Negative	[M-H]-	701.354	641.336	702.362	C38H54O12	Cucurbitacin E O-rhamnoside	Terpenoids	-	43200	83400	126000	70400	59400	78700	68300	81900	71700	74700	64600	38400	82500	57400	62500	78500	37700	112000	100	100	100	51600	58400	60700	--	--
kz002637	Negative	[M-H]-	717.349	657.328	718.356	C38H54O13	Cucurbitacin E O-glucoside	Terpenoids	1398-78-3	2230000	1710000	1580000	5160000	5440000	5400000	2780000	2880000	3330000	1560000	887000	1840000	3840000	4920000	5150000	3480000	5140000	3210000	2180000	1930000	1740000	3370000	3240000	3390000	--	--
kz002636	Negative	[M-H]-	703.37	643.348	704.377	C38H56O12	Cucurbitacin B O-rhamnoside	Terpenoids	-	107000	111000	91200	314000	285000	313000	177000	200000	201000	261000	183000	242000	256000	302000	278000	162000	221000	141000	189000	148000	138000	240000	216000	260000	--	--
kz002641	Negative	[M-H]-	763.355	719.369	764.362	C39H56O15	Dihydroisocucurbitacin I-malGlu	Terpenoids	-	48800	28300	11500	65000	56800	104000	63400	40100	38900	33600	106000	98300	97200	147000	79900	14400	17100	12600	117000	161000	121000	66800	69900	70200	--	--
kz002644	Negative	[M-H]-	793.439	793.44	794.445	C42H66O14	Lucyoside?F	Terpenoids	-	688000	432000	396000	1660000	1160000	1360000	667000	637000	797000	918000	783000	911000	995000	908000	1030000	372000	580000	384000	377000	231000	314000	1040000	1150000	1060000	--	--
kz002642	Negative	[M-H]-	779.458	617.41	780.466	C42H68O13	Lucyoside?H	Terpenoids	-	2600	2070	2600	4260	6240	6730	2980	6750	5320	4260	6170	4540	5800	2180	3320	7380	4280	3050	5540	5380	5100	11800	9850	9570	--	--
kz002645	Negative	[M-H]-	835.447	629.41	836.456	C44H68O15	Lucyoside?M	Terpenoids	-	8690	9310	14800	60000	45200	52700	34600	40900	43600	36900	26000	28100	46700	43000	36700	34700	24800	30500	36600	32700	32900	29400	40400	41900	--	--
km1110	Positive	[M+H]+	219.1	174.4	218.1	C13H18N2O	5-Methoxy-N,N-dimethyltryptamine	Alkaloids	1019-45-0	263000	245000	240000	479000	287000	231000	346000	248000	308000	544000	560000	476000	250000	295000	394000	242000	224000	216000	384000	326000	415000	290000	308000	278000	C08309	--
kz001101	Positive	[M+H]+	138.055	94.0651	137.048	C7H7NO2	Trigonelline	Alkaloids	535-83-1	1740000	1930000	2360000	2890000	2730000	2760000	2500000	2600000	2230000	2570000	2790000	2450000	1930000	2120000	1880000	2420000	2230000	2640000	1960000	2290000	2170000	2480000	2350000	2370000	C01004	ko00760
kz001100	Positive	[M+H]+	138.055	78	137.048	C7H7NO2	Nicotinic Acid Methyl Ester(Methyl Nicotinate)	Alkaloids	93-60-7	178000	187000	162000	165000	192000	181000	228000	235000	244000	187000	156000	171000	219000	241000	207000	303000	315000	267000	209000	195000	200000	235000	256000	278000	--	--
kz000235	Positive	[M+H]+	220.252	136.1	219.112	C10H13N5O	trans-Zeatin	Alkaloids	1637-39-4	38000	36800	38100	30200	32000	25900	24300	13100	14000	36800	31000	36600	23100	22100	28400	47400	34800	26100	22400	19500	10300	26300	21300	32900	C00371	ko00908,ko01100,ko01110,ko04075
kz001109	Positive	[M+H]+	175.123	144	174.116	C11H14N2	N-Methyltryptamine	Alkaloids	61-49-4	8930	6600	6770	13700	13600	10500	1900	11100	11500	14800	17200	12700	15700	18500	11700	16900	10100	21300	6960	12700	10900	9430	8570	10100	C06213	ko00380,ko01100
kz004035	Positive	[M+H]+	188.071	118.065	187.063	C11H9NO2	3-Indoleacrylic acid	Alkaloids	1204-06-4	4000000	3810000	5740000	2480000	1440000	1700000	582000	3450000	2640000	2810000	4420000	1340000	2720000	1490000	1030000	975000	631000	4160000	2180000	2280000	2920000	2890000	2750000	2580000	--	--
kz000240	Positive	[M+H]+	382.2	220.2	381.165	C16H23N5O6	Trans-Zeatin-9-N-Glucoside	Alkaloids	-	495000	489000	635000	829000	1170000	825000	1320000	1980000	1220000	932000	958000	841000	1070000	829000	915000	1360000	1040000	1310000	23900	36200	20200	972000	655000	1010000	--	--
kz001117	Positive	[M+H]+	343.296	240.7	342.288	C19H38N2O3	Cocamidopropyl betaine	Alkaloids	4292/10/8	59700	65900	80000	50000	70200	55100	113000	64200	61900	68300	83300	86600	53900	80000	64300	77800	76700	108000	81100	81100	44500	70300	74900	76200	--	--
kz001119	Positive	[M+H]+	474.173	327	473.166	C20H23N7O7	10-Formyl-THF	Alkaloids	2800-34-2	4710000	4920000	4210000	3960000	8150000	8170000	6700000	9200000	8310000	7150000	9740000	7290000	4100000	5330000	5260000	4180000	4010000	6060000	3970000	4150000	3700000	6490000	6460000	6240000	C00234	ko00670,ko00970,ko01100,ko01200
kz000243	Positive	[M+H]+	485.1	323.1	484.185	C25H28N2O8	Nb-Trans-p-Coumaroylserotonin Glucoside	Alkaloids	76423-56-8	108000	93200	86800	184000	81100	43200	109000	132000	134000	58900	93800	85900	70500	65600	96900	60200	117000	80200	72800	79200	89000	87300	69800	62600	--	--
kz003335	Positive	[M+H]+	445.212	252.103	444.205	C27H28N2O4	Patriscabratine	Alkaloids	-	699	6100	6200	760	2770	1090	2210	1110	816	2560	5920	3560	1160	11100	41200	1730	1860	93400	2190	29800	1590	10600	11000	11200	--	--
kz002419	Negative	[M-H]-	580.365	506.325	581.264	C33H35N5O5	Ergotamine	Alkaloids	113-15-5	5550000	8380000	7320000	2200000	3100000	2780000	2360000	1660000	2370000	2670000	1880000	4700000	5360000	6470000	5130000	6760000	7930000	4860000	10700000	6360000	4620000	5710000	5770000	6300000	--	--
kz000229	Positive	[M+H]+	86.1	69.2	85.0891	C5H11N	Piperidine	Alkaloids	110-89-4	1960000	2390000	2530000	1440000	754000	1440000	597000	1420000	1420000	1260000	1560000	907000	829000	651000	603000	1030000	979000	1420000	1420000	1520000	1530000	1640000	1530000	1310000	C01746	ko00960
kz001097	Positive	[M+H]+	118.086	59	117.079	C5H11NO2	Betaine	Alkaloids	107-43-7	97800	231000	229000	50200	26700	71300	49500	61100	57900	86900	202000	111000	65000	65800	69300	76800	53800	123000	39900	90100	84100	115000	86200	101000	C00719	ko00260,ko01100,ko02010
kz001096	Positive	[M+H]+	104.1	60.1	103.1	C5H13NO	Choline	Alkaloids	62-49-7	1010000	1050000	976000	1010000	1030000	897000	1160000	1330000	1330000	1010000	1030000	1210000	1190000	1190000	1220000	951000	1160000	1060000	1540000	1260000	1280000	1280000	1180000	1130000	C00114	ko00260,ko00564,ko01100,ko02010
kz000232	Positive	[M]+	184	125	184.074	C5H15NO4P+	O-Phosphocholine	Alkaloids	107-73-3	2560000	2270000	3080000	1600000	2030000	3140000	1250000	1310000	1350000	4430000	4110000	1950000	1150000	1380000	1090000	2170000	1860000	2040000	1160000	2320000	2920000	2340000	2110000	2170000	C00588	ko00564,ko01100
kz000231	Positive	[M+H]+	132.1	86.1	131.058	C5H9NO3	5-Aminolevulinate	Alkaloids	106-60-5	9750000	13400000	14700000	5560000	1980000	4760000	1690000	3760000	4060000	5560000	8250000	3320000	2430000	1800000	1510000	4550000	2970000	5490000	4800000	6000000	7880000	6420000	5850000	5840000	C00430	ko00260,ko00860,ko01100,ko01110,ko02010
kz001108	Positive	[M+H]+	162.076	98	161.069	C6H11NO4	DL-2-Aminoadipic acid	Alkaloids	542-32-5	536000	480000	619000	678000	405000	386000	480000	459000	453000	500000	840000	690000	309000	404000	331000	384000	425000	422000	416000	333000	469000	468000	452000	441000	C00956	ko00300,ko00310,ko00311,ko01100,ko01110,ko01210,ko01230
kz001105	Positive	[M+H]+	147.125	87.2	146.118	C7H16NO2	Acetylcholine	Alkaloids	60-31-1	368000	422000	389000	332000	241000	263000	364000	306000	337000	276000	275000	383000	351000	447000	359000	409000	484000	298000	416000	426000	317000	399000	329000	414000	C08201	--
kz002408	Positive	[M+H]+	150.057	61.01	149.048	C8H7NO2	p-hydroxymandelonitrile	Alkaloids	-	8580000	11100000	11200000	8070000	4670000	13600000	4250000	4830000	7450000	5560000	6660000	4070000	6200000	5650000	6580000	5080000	4280000	6480000	5690000	7140000	8220000	7400000	7430000	6160000	--	--
kz004756	Positive	[M+H]+	120.081	103.055	119.073	C8H9N	N-Benzylmethylene isomethylamine	Alkaloids	-	4150000	4810000	5700000	4790000	3200000	5080000	2040000	5020000	4730000	5390000	7820000	3470000	5730000	4120000	3050000	4190000	3490000	7720000	6550000	6430000	7100000	5140000	5030000	5200000	--	--
kz003552	Positive	[M+H]+	168.066	105.034	167.058	C8H9NO3	4,5,6-Trihydroxy-2-cyclohexen-1-ylideneacetonitrile	Alkaloids	-	1530000	1840000	2170000	1800000	1150000	1940000	678000	1910000	1780000	2030000	3010000	1260000	2170000	1480000	1060000	1490000	1240000	2890000	2370000	2450000	2690000	2000000	1940000	1950000	--	--
km0501	Negative	[M-H]-	557.3	497	558.319	C32H46O8	Cucurbitacin B	Terpenoids	6199-67-3	81700	86200	82000	88900	123000	96500	59700	53200	41200	57900	35100	42700	41500	67600	80800	58700	95500	35900	11500	13600	12600	59500	73200	72600	C08794	--
kz005005	Negative	[M-H]-	389.218	165.059	390.225	C19H34O8	Rehmaionoside A	Terpenoids	104112-06-3	449000	239000	219000	185000	240000	198000	45600	27800	40100	48600	49900	51100	376000	520000	479000	62200	79000	88400	27300	37400	45000	190000	195000	208000	C17450	--
kz001155	Positive	[M+H]+	124.039	78	123.032	C6H5NO2	Nicotinic acid	Others	59-67-6	75600	51600	56700	119000	155000	89300	163000	62900	35300	71100	66800	165000	59300	88300	88000	89200	93300	68600	59100	64500	51600	81700	91800	90800	C00253	ko00760,ko00960,ko01100,ko01110
kz001159	Positive	[M+H]+	245.095	227	244.088	C10H16N2O3S	Biotin	Others	58-85-5	82500	107000	81500	105000	91900	98500	86400	125000	129000	99100	101000	169000	239000	389000	295000	197000	250000	181000	151000	235000	227000	161000	173000	150000	C00120	ko00780,ko01100,ko02010
kz000258	Positive	[M+H]+	256.2	124.1	256.082	C11H14NO6+	Nicotinate D-ribonucleoside	Others	17720-18-2	664000	630000	626000	609000	467000	540000	579000	597000	514000	609000	715000	890000	846000	707000	580000	845000	685000	682000	809000	930000	1550000	810000	785000	740000	C05841	ko00760,ko01100
kz000259	Positive	[M+H]+	265.1	122.1	265.112	C12H17N4OS+	Thiamine	Others	-	2340000	2080000	2040000	738000	942000	863000	1870000	1700000	1440000	1010000	1440000	802000	1330000	842000	1020000	1030000	988000	1480000	1260000	1060000	1650000	1380000	1420000	1360000	C00378	ko00730,ko01100,ko02010,ko04122
kz001162	Positive	[M+H]+	346.113	184.1	345.106	C14H19NO9	4-Pyridoxic acid O-hexoside	Others	-	27300	31100	22500	37300	108000	87100	62700	86400	78400	34400	53800	32800	54600	54200	62600	38300	44200	54300	25300	45300	23400	54500	49800	44900	--	--
kz000263	Positive	[M+H]+	332.134	152.072	331.127	C14H21NO8	Pyridoxine-5'-O-glucoside	Others	-	784000	1160000	1390000	1920000	3420000	2070000	2030000	2800000	2500000	3150000	3090000	2890000	1460000	1820000	2190000	2800000	3040000	3730000	1950000	2740000	1820000	2400000	2280000	2220000	C03996	--
kz001163	Positive	[M+H]+	377.146	243	376.138	C17H20N4O6	Riboflavin	Others	83-88-5	4060000	3420000	3360000	5060000	3910000	3910000	2970000	2410000	2610000	3050000	3080000	4620000	3820000	3620000	3700000	4280000	4680000	3360000	3650000	2390000	4120000	3430000	3680000	3530000	C00255	ko00740,ko01100,ko01110,ko02010
kz001165	Positive	[M+H]+	494.187	332.5	493.18	C20H31NO13	Pyridoxine di-O-hexoside	Others	-	2370	2960	3620	3180	4510	2600	4850	3070	6060	4920	6730	7040	4890	5800	4040	5550	5260	7590	2260	5260	4280	4680	6270	6380	--	--
kz004133	Negative	[M-H]-	175.025	87.0088	176.032	C6H8O6	L-Ascorbic acid	Others	50-81-7	1090000	1300000	1220000	1390000	655000	382000	1280000	941000	987000	1310000	879000	2090000	1920000	2150000	1980000	1590000	2020000	899000	1440000	1790000	1260000	1090000	1270000	1230000	C00072	ko00053,ko00480,ko01100,ko01110
kz001156	Positive	[M+H]+	170.081	134.1	169.074	C8H11NO3	Pyridoxine	Others	65-23-6	111000	112000	108000	222000	245000	222000	323000	231000	248000	147000	170000	174000	163000	172000	197000	140000	183000	157000	180000	216000	171000	178000	179000	178000	C00314	ko00750,ko01100
kz001157	Positive	[M+H]+	184.06	148	183.053	C8H9NO4	4-Pyridoxic acid	Others	82-82-6	196000	230000	212000	351000	622000	494000	370000	527000	484000	224000	227000	236000	519000	543000	585000	235000	300000	364000	311000	378000	224000	396000	402000	380000	C00847	ko00750,ko01100
kz001158	Positive	[M+H]+	220.118	202.1	219.111	C9H17NO5	D-Pantothenic Acid	Others	79-83-4	4630000	5650000	5870000	6120000	10300000	8310000	8360000	10200000	9590000	9000000	8540000	6190000	5770000	6830000	7740000	6770000	6190000	7490000	8100000	10200000	7530000	8260000	7880000	7840000	C00864	ko00410,ko00770,ko01100,ko01110
km0885	Positive	[M+H]+	279.1	149	278.13	C11H22N2O4S	Pantetheine	Others	496-65-1	1190000	1270000	739000	1570000	1500000	1190000	2320000	3000000	2370000	1650000	2420000	1720000	1120000	1430000	1060000	1310000	1080000	1810000	1510000	2360000	2630000	1510000	1700000	1650000	C00831	ko00332,ko00770,ko01110
km1405	Positive	[M+H]+	286	124	285	C12H15NO7	Nicotinic acid-hexoside	Others	-	182000	151000	118000	142000	177000	161000	152000	85000	78700	49400	67800	239000	83000	73400	58800	54200	216000	181000	90900	88000	128000	124000	111000	120000	--	--
km0880	Positive	[M+H]+	157	111	156.017	C5H4N2O4	Orotic acid	Others	65-86-1	24200000	21500000	20000000	13100000	14300000	15100000	7940000	10200000	9840000	9340000	11000000	9600000	21700000	23000000	18000000	9600000	10100000	12300000	9850000	9370000	10600000	13500000	13200000	13800000	C00295	ko00240,ko01100
km1049	Positive	[M+H]+	123.1	79.9	122.1	C6H6N2O	Niacinamide	Others	98-92-0	1160000	1270000	1440000	979000	1350000	1520000	1180000	1580000	2120000	1550000	945000	970000	1840000	2800000	2200000	2220000	1480000	2140000	1650000	2070000	1650000	1920000	1870000	1950000	C00153	ko00760,ko01100
kz001188	Negative	[M-H]-	339.072	177	340.079	C15H16O9	Esculin(6,7-DihydroxyCoumarin-6-glucoside)	Coumarins	531-75-9	229000	153000	110000	405000	254000	169000	84600	98000	96600	65600	72200	332000	206000	153000	131000	58000	124000	80200	33900	193000	47600	144000	137000	142000	C09264	--
kz003262	Negative	[M-H]-	187.1	123.1	188.047	C11H8O3	Ayapin	Coumarins	494-56-4	790000	882000	840000	431000	381000	399000	323000	340000	335000	419000	474000	933000	534000	514000	482000	579000	730000	562000	646000	523000	407000	649000	592000	610000	C18078	--
kz003660	Positive	[M+H]+	371.102	209.048	370.09	C16H18O10	Fraxin	Coumarins	524-30-1	118000	115000	114000	280000	304000	281000	16300	238000	257000	413000	424000	308000	376000	335000	265000	359000	250000	565000	201000	332000	291000	252000	274000	288000	--	--
kz001183	Positive	[M+H]+	323.091	177.4	322.084	C19H14O5	O-Feruloyl coumarin	Coumarins	-	7580	5150	7310	16200	11700	18500	9150	15900	17100	19000	7210	28300	22800	44000	42900	10100	36100	14100	4920	10100	4950	23700	17800	14500	--	--
kz001191	Negative	[M-H]-	485.13	323.2	486.137	C21H26O13	4-hydroxycoumarin di-glucoside	Coumarins	-	218000	373000	303000	368000	443000	318000	442000	688000	764000	2700	8800	8440	199000	224000	284000	260000	1010000	235000	394000	287000	47500	320000	349000	399000	--	--
km0081	Positive	[M+H]+	271.1	153	270.053	C15H10O5	Genistein (4',5,7-Trihydroxyisoflavone)	Isoflavones	446-72-0	100	100	100	13400	7000	7510	22700	12300	13600	43600	30200	30700	24700	7190	9540	12200	7620	10700	7830	15200	17300	20100	21600	23900	C06563	ko00943,ko01100,ko01110
km0602	Positive	[M+H]+	433	271	432.106	C21H20O10	Genistein 7-O-Glucoside (Genistin)	Isoflavones	529-59-9	9240	13400	5330	100	100	100	100	100	100	100	100	100	100	100	100	100	100	100	100	100	100	56400	39100	41000	C09126	ko00943
kz002196	Positive	[M+H]+	625.17	317.06	624.169	C28H32O16	2'-Hydoxy,5-methoxy Genistein-O-rhamnosyl-glucoside	Isoflavones	-	8160	5900	6690	8130	10700	5400	9590	5400	13200	6640	7580	3310	23900	22200	23900	4040	11700	9490	7140	63000	15400	19800	16700	16300	--	--
kz002186	Positive	[M+H]+	447.129	285.08	446.121	C22H22O10	Glycitin	Isoflavones	40246-10-4	13100	19300	21500	51300	34800	34700	100	100	100	29000	24500	25100	63800	37800	52900	19200	5570	32800	30200	47900	61400	40900	32900	33400	C16195	ko00943
kz001203	Negative	[M-H]-	160.04	116	161.048	C9H7NO2	Indole-3-carboxylic acid	Alkaloids	771-50-6	58200	80600	96500	106000	140000	148000	144000	163000	168000	219000	226000	155000	150000	121000	149000	159000	108000	159000	118000	139000	153000	162000	141000	161000	--	--
kz001201	Negative	[M-H]-	160.04	115.995	161.048	C9H7NO2	Indole-5-carboxylic acid	Alkaloids	1670-81-1	40500	53700	57100	71000	100000	104000	94600	114000	127000	128000	150000	117000	103000	77600	112000	108000	60900	128000	83000	96000	108000	103000	104000	103000	--	--
kz001200	Positive	[M+H]+	161.107	144	160.1	C10H12N2	Tryptamine	Alkaloids	61-54-1	495000	435000	626000	635000	373000	336000	466000	944000	893000	754000	783000	424000	608000	544000	425000	655000	328000	907000	532000	846000	782000	655000	643000	637000	C00398	ko00380,ko00901,ko01100,ko01110
kz000277	Positive	[M+H]+	157	130	156.069	C10H8N2	3-Indoleacetonitrile	Alkaloids	771-51-7	311000	229000	423000	221000	189000	298000	84800	335000	226000	206000	465000	76300	94500	43700	44500	58100	28000	320000	131000	125000	209000	111000	120000	128000	C02938	ko00380,ko01100
kz000278	Positive	[M+H]+	176.1	130.1	175.063	C10H9NO2	Indole 3-acetic acid (IAA)	Alkaloids	87-51-4	55800	78700	64000	24300	17300	14300	35100	19400	30100	24000	15800	26500	9830	20900	23000	31200	49300	26300	26300	23900	15400	35300	34400	29600	C00954	ko00380,ko01100,ko04075
kz001207	Positive	[M+H]+	190.086	118.065	189.079	C11H11NO2	3-Indolepropionic acid	Alkaloids	830-96-6	177000	183000	274000	127000	55300	82400	41900	148000	118000	142000	188000	68800	102000	61700	33900	50500	32700	196000	106000	106000	124000	101000	106000	97000	--	--
kz000283	Positive	[M+H]+	206.1	147.5	205.074	C11H11NO3	Methoxyindoleacetic acid	Alkaloids	3471-31-6	5920000	5450000	7730000	3580000	2010000	2470000	869000	4760000	3840000	3980000	6230000	2040000	3900000	1950000	1540000	1510000	905000	5910000	2980000	3190000	4030000	4020000	3770000	3720000	C05660	ko00380
kz001198	Positive	[M+H]+	118.065	91	117.058	C8H7N	Indole	Alkaloids	120-72-9	151000	135000	190000	110000	64000	88200	17500	143000	106000	112000	206000	69800	120000	53700	70500	64000	54600	195000	110000	98400	128000	94000	103000	118000	C00463	ko00380,ko00400,ko00402,ko01100,ko01110
kz000276	Positive	[M+H]+	133.1	105.1	132.069	C8H8N2	4-Aminoindole	Alkaloids	5192-23-4	454000	390000	495000	1270000	896000	1440000	1220000	1510000	1480000	1320000	1240000	1180000	3100000	2460000	2140000	1080000	754000	1370000	679000	1220000	1160000	1240000	1300000	1390000	--	--
kz001199	Positive	[M+H]+	146.06	91	145.053	C9H7NO	Indole-3-carboxaldehyde	Alkaloids	487-89-8	226000	256000	287000	175000	187000	226000	158000	211000	271000	225000	224000	194000	168000	200000	187000	225000	175000	257000	169000	191000	186000	214000	216000	226000	C08493	--
kz000288	Negative	[M-H]-	117	75	118.027	C4H6O4	Acetoxyacetic acid	Organic acids	13831-30-6	234000	228000	230000	204000	129000	224000	208000	220000	246000	254000	251000	252000	230000	213000	183000	271000	294000	280000	261000	249000	316000	257000	256000	259000	--	--
kz001275	Negative	[M-H]-	117.019	73	118.027	C4H6O4	Methylmalonic acid	Organic acids	516-05-2	3030000	2940000	2380000	1050000	880000	934000	1670000	1320000	1670000	1540000	2170000	1900000	1980000	2320000	2860000	1130000	1240000	1050000	1720000	1290000	1150000	1780000	1870000	1910000	C02170	ko00240,ko00280,ko00640,ko01100
kz001276	Negative	[M-H]-	117.019	73	118.027	C4H6O4	Succinic acid	Organic acids	110-15-6	3010000	2890000	2300000	1030000	866000	929000	1680000	1330000	1660000	1490000	2150000	1890000	1900000	2300000	2780000	1110000	1230000	1030000	1680000	1260000	1150000	1800000	1870000	1940000	C00042	ko00020,ko00190,ko00250,ko00310,ko00350,ko00360,ko00620,ko00630,ko00640,ko00650,ko00760,ko00920,ko01100,ko01110,ko01200
kz001264	Negative	[M-H]-	103.04	59.1	104.047	C4H8O3	3-Hydroxybutyrate	Organic acids	300-85-6	3760000	2970000	2940000	4480000	3730000	3510000	2620000	2540000	2270000	3430000	3320000	2730000	3580000	3080000	3610000	3630000	3940000	4780000	2400000	3000000	2570000	3930000	4160000	3430000	--	--
kz001262	Negative	[M-H]-	103.04	57	104.047	C4H8O3	α-Hydroxyisobutyric acid	Organic acids	594-61-6	24100	28400	26900	22300	25200	30200	19900	15300	27900	22100	34600	39900	14300	11700	10900	29400	27600	22600	27000	18600	16600	29800	27200	28400	--	--
kz001265	Negative	[M-H]-	103.04	57	104.047	C4H8O3	2-Hydroxybutanoic acid	Organic acids	600-15-7	119000	128000	125000	82400	72600	99100	74800	57000	94600	84700	129000	143000	63800	61000	78700	96700	121000	101000	102000	65900	81100	104000	96000	84500	C05984	ko00640
kz000293	Negative	[M-H]-	131.042	87	132.042	C5H8O4	Glutaric acid	Organic acids	110-94-1	441000	852000	731000	707000	2600000	2060000	1960000	2730000	2890000	1350000	1190000	1030000	1750000	2370000	3050000	1240000	1340000	1670000	1450000	1510000	516000	1770000	1670000	1760000	C00489	ko00071,ko00310,ko01100
kz002807	Negative	[M-H]-	131.035	87.0459	132.042	C5H8O4	Dimethylmalonic acid	Organic acids	595-46-0	23700	40200	37900	33600	79600	60000	83500	98700	93000	61000	80300	61900	58800	89000	97300	59000	60600	67800	72500	67300	41200	77500	69200	85300	--	--
kz001285	Negative	[M-H]-	131.035	87	132.042	C5H8O4	2-Methylsuccinic acid	Organic acids	498-21-5	324000	483000	491000	445000	982000	825000	982000	1230000	1270000	822000	857000	704000	779000	953000	1160000	672000	703000	793000	851000	812000	455000	896000	901000	964000	--	--
kz000295	Negative	[M-H]-	145.06	101.06	146.058	C6H10O4	Methylglutaric acid	Organic acids	18069-17-5	21200	52200	51300	14100	11200	38200	12100	15300	17100	19200	15100	21200	10500	15100	19400	22800	27800	11400	19500	19900	10600	24800	29800	30700	--	--
kz001294	Negative	[M-H]-	145.051	101	146.058	C6H10O4	Adipic Acid	Organic acids	124-04-9	57700	122000	78400	63200	149000	127000	206000	508000	470000	163000	187000	111000	376000	378000	541000	154000	199000	349000	245000	275000	69800	277000	248000	295000	C06104	ko01100
kz001295	Negative	[M-H]-	145.051	101	146.058	C6H10O4	2-Methylglutaric acid	Organic acids	617-62-9	370000	577000	573000	546000	779000	794000	1110000	2110000	1930000	1240000	1300000	1130000	1610000	1700000	2150000	1040000	1110000	1900000	1540000	1890000	1030000	1370000	1400000	1320000	--	--
kz001286	Negative	[M-H]-	131.071	85	132.079	C6H12O3	5-Hydroxyhexanoic acid	Organic acids	185956-02-9	77400	57600	64900	40100	31200	47500	33200	24600	49900	25800	26000	34000	43900	33700	44800	57800	77600	46700	73100	51200	57500	54000	48000	52100	--	--
kz001287	Negative	[M-H]-	131.071	85	132.079	C6H12O3	(S)-(-)-2-Hydroxyisocaproic acid	Organic acids	13748-90-8	933000	873000	843000	1020000	835000	1130000	853000	1670000	2430000	898000	1590000	834000	612000	598000	794000	1330000	1450000	932000	1080000	1250000	915000	1300000	1250000	1330000	--	--
kz000291	Negative	[M-H]-	122.03	78	123.032	C6H5NO2	2-Picolinic acid	Organic acids	98-98-6	99600	133000	107000	82800	167000	161000	100000	100000	109000	54900	69300	145000	114000	232000	237000	119000	153000	132000	113000	96300	60500	122000	98100	107000	C10164	ko00380,ko01100
kz001307	Negative	[M-H]-	165.019	77	166.027	C8H6O4	Phthalic acid	Organic acids	88-99-3	109000	377000	224000	156000	286000	225000	582000	1400000	1160000	1790000	1330000	499000	1240000	989000	801000	264000	241000	443000	241000	308000	185000	726000	661000	721000	C01606	ko01100,ko02010
kz001315	Negative	[M-H]-	187.098	125	188.105	C9H16O4	Anchoic Acid	Organic acids	123-99-9	1350000	1510000	1310000	717000	595000	640000	460000	483000	476000	542000	661000	1310000	767000	660000	649000	806000	942000	769000	885000	649000	571000	821000	833000	866000	C08261	--
kz001306	Negative	[M-H]-	163.04	91	164.047	C9H8O3	Phenylpyruvic acid	Organic acids	156-06-9	221000	185000	212000	258000	162000	154000	189000	203000	220000	134000	107000	134000	192000	300000	201000	143000	272000	165000	267000	160000	169000	383000	282000	312000	C00166	ko00360,ko00400,ko00960,ko01100,ko01110,ko01210,ko01230
kz000307	Negative	[M-H]-	289.1	97.1	290.123	C10H18N4O6	Argininosuccinic acid	Organic acids	2387-71-5	27300	45200	42000	33700	45700	64700	73100	64400	73200	29600	54300	59500	73500	74600	66300	67000	58400	52000	42600	43000	41700	49800	55900	56100	C03406	ko00220,ko00250,ko01100,ko01110,ko01230
kz000304	Negative	[M-H]-	209.119	59.0151	210.126	C12H18O3	Jasmonic acid	Organic acids	77026-92-7	1110000	1880000	978000	280000	343000	573000	464000	192000	356000	112000	169000	517000	1020000	318000	312000	1030000	1570000	638000	902000	291000	200000	630000	625000	658000	C08491	ko00592,ko01100,ko01110,ko04075
kz000308	Negative	[M-H]-	322.401	129.7	323.21	C18H29NO4	N-[(-)-Jasmonoyl]-(L)-Isoleucine (JA-L-Ile)	Organic acids	120330-93-0	43800	70800	27200	12300	5670	17100	12300	5810	13100	2690	7410	14600	49200	9330	6830	35400	34700	19200	20300	6390	5170	20100	19000	19900	C18699	ko04075
kz001280	Negative	[M-H]-	124.007	80	125.015	C2H7NO3S	2-Aminoethanesulfonic acid	Organic acids	107-35-7	690000	1120000	1370000	1070000	1690000	1780000	1250000	4230000	3590000	2730000	2270000	2080000	1350000	1480000	1720000	392000	468000	642000	2420000	1920000	1850000	2130000	2250000	2320000	C00245	ko00430,ko00920,ko01100,ko02010
kz004181	Negative	[M-H]-	677.173	515.137	678.158	C34H30O15	Tricaffeoylquinic acid	Organic acids	-	100	100	100	12200	51800	40000	15500	43700	35400	41800	82300	40600	13600	11700	24300	38200	20600	27900	9760	21900	5340	20700	28100	28600	--	--
kz001310	Negative	[M-K]-	166.975	78.7	166.975	C3H4KO6P	Phosphoenolpyruvic acid	Organic acids	4265-07-0	77300	76400	107000	219000	101000	113000	214000	154000	197000	257000	185000	153000	85900	122000	174000	226000	241000	222000	201000	209000	183000	212000	181000	143000	--	--
kz000311	Negative	[M-H]-	103.004	59	104.011	C3H4O4	Malonic acid	Organic acids	141-82-2	3890000	3110000	3090000	4630000	3590000	3430000	2630000	2750000	2410000	3620000	3350000	2790000	3620000	3640000	3840000	3690000	4130000	4210000	2370000	2950000	2640000	4010000	3910000	3670000	C00383	ko00061,ko00240,ko00410,ko01100,ko01212
kz000290	Negative	[M-H]-	118	74	119.022	C3H5NO4	Aminomalonic acid	Organic acids	1068-84-4	1460000	1310000	1200000	520000	418000	507000	865000	659000	856000	891000	1140000	1060000	1030000	1290000	1590000	613000	804000	587000	1080000	726000	737000	1070000	1070000	1180000	C00872	--
kz000284	Negative	[M-H]-	89	59	90.0317	C3H6O3	3-Hydroxypropanoic acid	Organic acids	503-66-2	28900	23900	28500	22400	16200	19000	17500	42100	35400	20500	32100	37800	22800	22600	27400	36000	23400	21500	26100	34800	27400	36500	35300	32700	C01013	ko00240,ko00410,ko00640,ko01100,ko01200
kz001266	Negative	[M-H]-	105.019	88	106.027	C3H6O4	DL-Glyceric Acid	Organic acids	473-81-4	60200	136000	162000	139000	248000	209000	190000	228000	182000	148000	188000	94600	100000	86300	126000	78300	70600	127000	95200	119000	89000	149000	188000	190000	C00258	ko00030,ko00260,ko00561,ko00630,ko01100,ko01110,ko01200
kz000300	Negative	[M-H]-	169	79	169.998	C3H7O6P	DL-Glyceraldehyde 3-phosphate	Organic acids	591-59-3	137000	192000	241000	223000	250000	332000	320000	381000	274000	321000	279000	249000	212000	223000	207000	377000	269000	409000	246000	384000	384000	274000	310000	298000	C00661	--
kz001270	Negative	[M-H]-	115.004	71	116.011	C4H4O4	Fumaric acid	Organic acids	110-17-8	1580000	1590000	1880000	2010000	2850000	4080000	2140000	2790000	3180000	2850000	3680000	2020000	1830000	1920000	2210000	3220000	1670000	2360000	1850000	2450000	1450000	2770000	2570000	2920000	C00122	ko00020,ko00190,ko00220,ko00250,ko00350,ko00360,ko00620,ko00650,ko00760,ko01100,ko01110,ko01200
kz001284	Negative	[M-H]-	130.999	59.2	132.006	C4H4O5	Oxaloacetic acid	Organic acids	328-42-7	201000	127000	143000	119000	183000	261000	63200	96200	100000	127000	62100	71100	114000	104000	156000	103000	128000	149000	54600	168000	107000	162000	187000	150000	C00036	ko00010,ko00020,ko00250,ko00620,ko00630,ko00710,ko01100,ko01110,ko01200,ko01210,ko01230
km0701	Negative	[M-H]-	133	71	134.022	C4H6O5	L(-)-Malic acid	Organic acids	636-61-3	1100000	1200000	1140000	906000	1700000	1710000	1600000	1390000	1690000	1140000	1210000	1090000	1330000	1870000	1900000	1800000	1780000	1550000	1300000	1350000	707000	1750000	1590000	1700000	C00497	ko00650,ko01100
kz001298	Negative	[M-H]-	149.009	87	150.016	C4H6O6	L-(+)-Tartaric acid	Organic acids	87-69-4	34700	37600	45400	54400	83400	81100	108000	120000	113000	62400	78000	38000	12100	13900	13100	54400	67500	77000	47300	47700	47300	78800	74200	64900	C00898	ko00630,ko01100
km0125	Positive	[M+H]+	102.1	56	101.048	C4H7NO2	1-Aminocyclopropane carboxylic acid	Organic acids	22059-21-8	28500	55200	59700	33400	23900	85800	7120	92700	139000	25400	37800	9930	109000	106000	112000	74000	30700	123000	58800	50200	50300	56800	51000	72600	C01234	ko00270,ko01100,ko01110
kz001261	Positive	[M+H]+	104.071	68.8	103.063	C4H9NO2	γ-Aminobutyric acid	Organic acids	1956/12/2	2710000	2980000	2490000	1620000	1040000	1570000	1980000	1240000	1920000	1450000	1690000	1970000	1000000	1050000	1220000	2220000	2300000	1930000	2050000	1370000	1500000	1950000	1810000	1710000	C00334	ko00250,ko00330,ko00410,ko00650,ko00760,ko01100
kz001279	Positive	[M+H]+	120.066	74.1	119.058	C4H9NO3	L-Homoserine	Organic acids	672-15-1	13900000	13600000	12400000	12900000	6560000	6310000	9580000	7450000	5560000	6960000	7250000	4900000	2570000	1770000	1880000	4710000	9180000	5180000	11400000	5120000	5490000	8030000	7560000	7200000	C00263	ko00260,ko00270,ko00300,ko00920,ko01100,ko01110,ko01230
kz001278	Negative	[M-H]-	117.056	59	118.063	C5H10O3	3-Hydroxy-3-methyl butyric acid	Organic acids	625-08-1	305000	509000	372000	222000	310000	325000	447000	599000	484000	291000	241000	261000	370000	423000	563000	409000	606000	528000	445000	441000	375000	444000	477000	506000	--	--
kz001293	Positive	[M+H]+	146.092	87	145.085	C5H11N3O2	4-Guanidinobutyric acid	Organic acids	463-00-3	455000	430000	494000	707000	484000	433000	529000	652000	609000	759000	749000	727000	868000	706000	732000	956000	653000	704000	669000	770000	854000	811000	776000	836000	C01035	ko00330,ko01100
kz001281	Negative	[M-H]-	129.019	85	130.027	C5H6O4	Citraconic acid	Organic acids	498-23-7	382000	565000	510000	399000	524000	592000	593000	768000	788000	401000	581000	294000	558000	647000	700000	378000	277000	505000	238000	448000	366000	660000	674000	698000	C02226	ko00290,ko00660,ko01100,ko01210
kz000312	Negative	[M-H]-	145.014	101	146.022	C5H6O5	A-Ketoglutaric acid	Organic acids	328-50-7	929000	1440000	1410000	558000	578000	978000	644000	550000	647000	432000	403000	453000	289000	384000	453000	391000	449000	399000	428000	403000	184000	553000	519000	616000	C00026	ko00020,ko00040,ko00053,ko00220,ko00250,ko00300,ko00310,ko00340,ko00430,ko00630,ko00650,ko00660,ko01100,ko01110,ko01200,ko01210,ko01230
kz000298	Negative	[M-H]-	161	73	162.016	C5H6O6	4-Hydroxy-2-oxoglutaric acid	Organic acids	1187-99-1	910000	1060000	1350000	903000	1330000	1690000	1650000	1970000	1910000	1380000	1690000	1300000	1200000	921000	794000	1360000	1140000	2310000	2140000	2030000	1760000	1770000	1720000	1860000	C01127	ko00630,ko01100
kz000296	Negative	[M-H]-	147	87.1	148.037	C5H8O5	Citramalate	Organic acids	2306-22-1	420000	518000	367000	584000	1420000	1310000	1400000	1530000	1620000	782000	1110000	988000	1280000	1370000	1520000	1620000	1510000	1630000	1160000	1210000	856000	1340000	1310000	1400000	C00815	--
kz001283	Positive	[M+H]+	132.102	69	131.095	C6H13NO2	6-Aminocaproic acid	Organic acids	60-32-2	664000	766000	862000	513000	277000	527000	218000	528000	526000	471000	587000	341000	315000	242000	243000	379000	377000	544000	557000	583000	579000	573000	499000	485000	C02378	ko01100
kz001290	Negative	[M-H]-	137.036	93.05	138.043	C6H6N2O2	UROCANIC ACID(RG)	Organic acids	104-98-3	302000	274000	262000	278000	209000	308000	404000	363000	231000	354000	257000	391000	366000	232000	209000	371000	361000	369000	347000	366000	354000	341000	385000	349000	C00785	ko00340,ko01100
kz001291	Negative	[M-H]-	141.019	59	142.027	C6H6O4	Trans,trans-Muconic acid	Organic acids	3588-17-8	984000	1820000	1680000	1960000	3750000	2150000	3310000	2710000	1800000	4950000	3180000	3780000	1420000	2220000	3180000	1440000	2700000	2180000	1150000	2930000	494000	2530000	2570000	2720000	--	--
kz001311	Positive	[M+H]+	175.024	99	174.016	C6H6O6	Trans-Citridic acid	Organic acids	4023-65-8	50300	53100	44500	50100	47700	52800	62600	102000	47900	48300	70900	51400	48600	45300	59400	144000	56700	56000	64800	63900	81400	82700	61600	90900	C02341	ko00660,ko01100
kz001317	Negative	[M-H]-	191.02	111.009	192.027	C6H8O7	Citric Acid	Organic acids	77-92-9	3480000	3940000	6180000	5610000	2890000	3620000	13100000	6430000	6740000	3990000	8230000	9460000	2770000	3670000	3220000	3780000	4800000	7560000	2180000	5240000	6230000	4950000	6100000	5940000	C00158	ko00020,ko00250,ko00630,ko01100,ko01110,ko01200,ko01210,ko01230
kz000302	Negative	[M-H]-	175.1	115	176.068	C7H12O5	2-Isopropylmalate	Organic acids	-	138000	211000	158000	446000	542000	563000	1510000	812000	971000	454000	556000	609000	746000	846000	912000	744000	1040000	1250000	959000	828000	609000	836000	704000	732000	C02504	ko00290,ko00620,ko01100,ko01110,ko01210,ko01230
kz001318	Negative	[M-H]-	191.056	85	192.063	C7H12O6	Quinic Acid	Organic acids	77-95-2	1100000	1700000	2210000	2970000	3710000	4730000	5880000	6280000	6520000	2270000	4740000	2220000	1830000	2800000	3030000	1990000	1920000	4470000	1940000	2870000	3420000	4410000	3670000	3250000	C00296	ko00400,ko01100
kz001313	Negative	[M-H]-	173.082	111	174.089	C8H14O4	SubericAcid	Organic acids	505-48-6	262000	319000	263000	413000	287000	298000	378000	641000	504000	300000	596000	634000	1360000	996000	1050000	469000	501000	498000	671000	1680000	687000	599000	631000	521000	C08278	--
km1313	Positive	[M+H]+	348.1	169.2	347.1	C15H17N5O5	Kinetin 9-riboside	Others	-	381000	343000	346000	468000	453000	249000	914000	822000	825000	650000	691000	512000	744000	418000	429000	770000	931000	1270000	203000	221000	221000	546000	670000	627000	--	--
km0258	Negative	[M-H]-	263	219	264.136	C15H20O4	(+)-cis,trans-Abscisic acid (ABA)	Others	21293-29-8	3180000	3550000	3630000	1340000	1780000	1650000	3920000	4800000	3610000	5610000	4020000	2350000	2730000	2870000	2570000	4110000	1930000	8110000	2920000	4440000	5590000	3540000	3580000	3670000	C06082	ko00906,ko01100,ko01110,ko04075
kz001352	Negative	[M-H]-	405.119	243.1	406.126	C20H22O9	2,3,5,4'-Tetrahydroxy-stilbene-2-O-D-glucopyranoside	Others	-	266000	205000	240000	1160000	1580000	2540000	625000	695000	576000	1050000	1710000	1590000	291000	267000	310000	608000	740000	1200000	602000	1330000	903000	1150000	940000	1050000	--	--
kz001351	Negative	[M-H]-	405.119	243.1	406.126	C20H22O9	2,4,6,4'-Tetrahydroxy-stilbene-2-O-D-glucopyranoside	Others	-	278000	231000	254000	1170000	1500000	2380000	617000	695000	591000	1030000	1690000	1620000	314000	251000	339000	604000	656000	1180000	635000	1300000	892000	1100000	947000	1040000	--	--
