# Supplementary material for: Integrated Secondary Metabolomic and Antioxidant Ability Analysis Reveals the Accumulation Patterns of Metabolites in Momordica charantia L. of Different Cultivars
Source: Int J Mol Sci. 2023 Sep 24;24(19):14495. doi: 10.3390/ijms241914495 (PMC10572697; doi:10.3390/ijms241914495)
Supplement: Supplementary file 1 [file ijms-24-14495-s001.zip › Supplementary Table S2.xlsx]

## Sheet: PG vs JLZ
Supplementary Table 2. Detailed information of differentially accumulated metabolites from different comparison group
Index	Compounds	CAS	Class	PG_1	PG_2	PG_3	JLZ_1	JLZ_2	JLZ_3	VIP	Fold_Change	Log2FC	Type
kz000032	Caffeoylagmatine	-	Alkaloids	27900	22600	21600	312000	304000	238000	1.3247	0.0844262	-3.56616	down
kz000030	N-Caffeoylputrescine	29554-26-5	Alkaloids	783000	485000	237000	3090000	2750000	2600000	1.24205	0.178318	-2.48748	down
kz003916	Dihydrocaffeoylputrescine	-	Alkaloids	127000	69700	67700	584000	566000	517000	1.30274	0.158608	-2.65646	down
km1418	N-Sinapoyl putrescine	-	Alkaloids	18300	15800	31600	62700	55000	37500	1.16084	0.423325	-1.24016	down
kz000454	Fer-agmatine	-	Alkaloids	602000	568000	758000	1910000	1770000	1340000	1.28473	0.384064	-1.38058	down
kz000035	N(1),N(8)-Bis(p-coumaroyl)spermidine	114916-05-1	Alkaloids	100	100	100	7130	89200	71300	1.2763	0.00178966	-9.1261	down
kz000028	Putrescine	110-60-1	Alkaloids	3950000	3300000	3230000	1380000	1380000	1410000	1.31034	2.51319	1.32952	up
kz000041	Cadaverine	462-94-2	Alkaloids	119000	104000	77900	27600	23200	37700	1.27594	3.4	1.76553	up
kz000444	Agmatine	306-60-5	Alkaloids	3140000	2700000	2350000	6470000	9720000	8960000	1.28131	0.325646	-1.61862	down
kz000443	N-Acetylputrescine	18233-70-0	Alkaloids	2900000	2790000	2350000	6290000	9850000	9350000	1.27677	0.315418	-1.66466	down
kz004035	3-Indoleacrylic acid	1204-06-4	Alkaloids	4000000	3810000	5740000	2480000	1440000	1700000	1.19828	2.41103	1.26965	up
kz002419	Ergotamine	113-15-5	Alkaloids	5550000	8380000	7320000	2200000	3100000	2780000	1.26986	2.62995	1.39504	up
kz001097	Betaine	107-43-7	Alkaloids	97800	231000	229000	50200	26700	71300	1.15736	3.76383	1.9122	up
kz000231	5-Aminolevulinate	106-60-5	Alkaloids	9750000	13400000	14700000	5560000	1980000	4760000	1.16443	3.07724	1.62163	up
kz000278	Indole 3-acetic acid (IAA)	87-51-4	Alkaloids	55800	78700	64000	24300	17300	14300	1.2753	3.55098	1.82822	up
kz001207	3-Indolepropionic acid	830-96-6	Alkaloids	177000	183000	274000	127000	55300	82400	1.13222	2.39516	1.26012	up
kz000283	Methoxyindoleacetic acid	3471-31-6	Alkaloids	5920000	5450000	7730000	3580000	2010000	2470000	1.20416	2.36973	1.24472	up
kz000276	4-Aminoindole	5192-23-4	Alkaloids	454000	390000	495000	1270000	896000	1440000	1.25771	0.371326	-1.42924	down
km0893	Pelargonidin 3-O-beta-D-glucoside（Callistephin chloride)	18466-51-8	Anthocyanins	10800	7860	18600	22200	32200	29700	1.13113	0.443044	-1.17448	down
km0249	Malvidin 3-O-glucoside (Oenin)	18470-06-9	Anthocyanins	49300	47700	69700	131000	163000	147000	1.28243	0.378005	-1.40352	down
kz000710	Malvidin-3-O-galactoside (Primulin)	30113-37-2	Anthocyanins	54500	43300	57700	115000	132000	133000	1.30111	0.409211	-1.28908	down
kz003805	Cyanidin-O-Hexoside-O-pentoside	-	Anthocyanins	23300	23800	11200	8850	6430	6770	1.15427	2.64399	1.40272	up
kz003262	Ayapin	494-56-4	Coumarins	790000	882000	840000	431000	381000	399000	1.31882	2.07432	1.05264	up
kz003660	Fraxin	524-30-1	Coumarins	118000	115000	114000	280000	304000	281000	1.32569	0.401156	-1.31776	down
kz001183	O-Feruloyl coumarin	-	Coumarins	7580	5150	7310	16200	11700	18500	1.21637	0.431897	-1.21124	down
kz003793	Dihydromyricetin-O-glucoside	-	Flavanols	7120	8950	14900	20500	35800	19800	1.12685	0.406965	-1.29703	down
kz000441	Hesperetin 5-O-glucoside	69651-80-5	Flavanols	210000	172000	182000	764000	725000	780000	1.32318	0.248568	-2.00829	down
kz005205	Phellamurin	52589-11-4	Flavanols	11100	7680	6930	45900	37900	34300	1.30327	0.217697	-2.19961	down
kz000431	Eriodictyol 7-O-glucoside	38965-51-4	Flavanones	100	100	100	14300	7850	7410	1.32217	0.0101488	-6.62254	down
kz000432	Persicoside	28978-03-2	Flavanones	100	100	100	114000	24700	47600	1.31256	0.00161031	-9.27845	down
kz000141	apigenin	520-36-5	Flavones	96300	130000	103000	27600	30400	37500	1.31012	3.44817	1.78583	up
km0459	Baicalein (5,6,7-Trihydroxyflavone)	491-67-8	Flavones	43900	34600	58800	21700	19000	9410	1.12555	2.73997	1.45416	up
kz002335	Luteolin-4'-O-β-D-glucoside	6920-38-3	Flavones	127000	107000	118000	541000	596000	419000	1.31868	0.226221	-2.14419	down
kz000795	Luteolin-7-O-glucoside(Cynaroside)	5373/11/5	Flavones	116000	96600	80600	468000	663000	373000	1.297	0.194947	-2.35885	down
kz001571	6-Hydroxyluteolin 5-glucoside	-	Flavones	189000	141000	148000	883000	739000	759000	1.31944	0.200756	-2.31649	down
kz000800	Chrysoeriol-5-O-hexoside	-	Flavones	41000	36300	39100	183000	187000	182000	1.32724	0.21087	-2.24558	down
kz003109	Mearnsitrin	30484-88-9	Flavones	13300	6730	6850	19600	19800	17100	1.16828	0.475752	-1.07172	down
kz002207	Laricitrin-O-glucoside	-	Flavones	10600	5360	4190	10300	17500	21100	1.05831	0.412065	-1.27905	down
kz002656	Mearnsetin-3-O-glucoside	-	Flavones	40400	29300	24700	156000	111000	159000	1.28753	0.221596	-2.17399	down
kz000129	Acetyl-eriodictyol O-hexoside	-	Flavones	219000	180000	160000	934000	1010000	1460000	1.3005	0.164219	-2.60631	down
kz005225	Luteolin 7-O-neohesperidoside(Lonicerin)	25694-72-8	Flavones	100	100	100	6770	11200	4850	1.32186	0.0131464	-6.24919	down
kz002990	Luteolin-7-O-rutinoside	3563-98-2	Flavones	27800	25000	27900	122000	158000	80100	1.29081	0.224104	-2.15776	down
kz005079	Kaempferol-4'-O-β-D-glucopyranoside	-	Flavonols	136000	93700	85600	625000	721000	460000	1.30455	0.174585	-2.518	down
kz002820	Limocitrin 7-glucoside	-	Flavonols	100	100	100	773000	497000	97700	1.31629	0.000219346	-12.1545	down
kz003691	Kaempferol-3-O-neohesperidoside	32602-81-6	Flavonols	113000	70500	98200	231000	393000	250000	1.25362	0.322311	-1.63347	down
kz000882	Kaempferol-7-O-glucoside	16290-07-6	Flavonols	36500	34900	41200	220000	236000	182000	1.32374	0.176489	-2.50235	down
kz000884	Kaempferol-3-O-glucoside (Astragalin)	480-10-4	Flavonols	147000	88300	119000	529000	563000	419000	1.30412	0.23448	-2.09246	down
km0683	Kaempferol 3-O-galactoside (Trifolin)	23627-87-4	Flavonols	131000	142000	111000	556000	705000	526000	1.31279	0.214885	-2.21836	down
kz000889	Spiraeoside	20229-56-5	Flavonols	238000	164000	182000	886000	806000	716000	1.31439	0.242525	-2.0438	down
kz002214	isohyperoside	35589-21-0	Flavonols	309000	173000	193000	625000	580000	555000	1.25936	0.383523	-1.38262	down
kz000892	6-Hydroxykaempferol-7-O-glucoside	-	Flavonols	398000	302000	280000	797000	815000	809000	1.29693	0.404791	-1.30475	down
km0071	Quercetin 3-O-galactoside (Hyperin)	482-36-0	Flavonols	438000	277000	271000	986000	882000	645000	1.23791	0.39236	-1.34975	down
km0228	Quercetin 3-O-glucoside (Isotrifoliin)	21637-25-2	Flavonols	381000	299000	260000	849000	655000	657000	1.26389	0.434984	-1.20097	down
kz000897	Syringetin 3-O-hexoside	-	Flavonols	100	100	100	712000	460000	84000	1.31501	0.000238854	-12.0316	down
kz005041	Quercetin-3-O-β-D-apiofuranosyl-(1→2)-β-D-galactoside	-	Flavonols	109000	71500	46700	639000	314000	504000	1.25412	0.155937	-2.68097	down
kz001703	Quercetin-3-arabinoylglucoside	-	Flavonols	22200	10300	13000	86700	60900	65700	1.27568	0.213315	-2.22895	down
kz004172	Quercetin 3-O-β-D-xylopyranosyl(1→2)-β-D-galactopyranoside	-	Flavonols	111000	69000	43300	370000	294000	557000	1.23525	0.182883	-2.45101	down
kz003755	Quercetin-3-sambubioside	83048-35-5	Flavonols	104000	79100	39600	556000	318000	578000	1.24219	0.153375	-2.70487	down
kz000905	Kaempferol-3-O-rutinoside(Nicotiflorin)	17650-84-9	Flavonols	337000	254000	345000	1170000	2290000	1010000	1.26311	0.209396	-2.25569	down
km0687	Kaempferol 3-O-robinobioside (Biorobin)	17297-56-2	Flavonols	359000	294000	352000	1210000	2370000	1040000	1.26274	0.217532	-2.2007	down
kz000909	Quercetin-3-O-rutinoside (Rutin)	153-18-4	Flavonols	203000	160000	233000	364000	657000	238000	1.00085	0.473392	-1.07889	down
kz000908	Quercetin-3-O-robinobioside	52525-35-6	Flavonols	221000	191000	257000	442000	835000	319000	1.08982	0.419173	-1.25438	down
kz001948	Quercetin-3-O-methyl ether	1486-70-0	Flavonols	100	100	100	1610	10200	8160	1.2694	0.0150225	-6.05673	down
km1269	Di-O-methylquercetin	-	Flavonols	6900000	9340000	7040000	1120000	1420000	1830000	1.30942	5.32723	2.41339	up
km0936	Quercetin 7-O-β-D-Glucuronide	-	Flavonols	10500	11300	8460	44500	25900	39200	1.26574	0.276095	-1.85676	down
kz002604	Kaempferol-3-O-(6''-acetyl)-glucoside	-	Flavonols	20600	31300	28500	314000	355000	276000	1.31562	0.0850794	-3.55505	down
kz002678	Quercetin-3-O-(6''-O-acetyl)-galactoside	-	Flavonols	10900	13800	16400	118000	114000	107000	1.317	0.121239	-3.04407	down
kz002995	Quercetin-7-O-(6'-O-malonyl)-β-D-glucoside	-	Flavonols	21700	16500	25700	126000	133000	98300	1.3139	0.178841	-2.48325	down
kz000900	Isorhamnetin-acetyl hexoside	-	Flavonols	488000	339000	321000	3820000	4270000	6440000	1.30732	0.0790089	-3.66184	down
kz002831	Kaempferol-O-Pentoside-O-hexoside	-	Flavonols	145000	96800	77000	1100000	823000	1020000	1.30647	0.108325	-3.20656	down
km0081	Genistein (4',5,7-Trihydroxyisoflavone)	446-72-0	Isoflavones	100	100	100	13400	7000	7510	1.32164	0.0107488	-6.53968	down
km0602	Genistein 7-O-Glucoside (Genistin)	529-59-9	Isoflavones	9240	13400	5330	100	100	100	1.3203	93.2333	6.54277	up
kz002186	Glycitin	40246-10-4	Isoflavones	13100	19300	21500	51300	34800	34700	1.18697	0.446192	-1.16426	down
kz000997	Terpineol monO-glucoside	-	Lignans	44000	30300	36400	170000	243000	191000	1.31314	0.183278	-2.44789	down
kz001275	Methylmalonic acid	516-05-2	Organic acids	3030000	2940000	2380000	1050000	880000	934000	1.30813	2.9155	1.54374	up
kz001276	Succinic acid	110-15-6	Organic acids	3010000	2890000	2300000	1030000	866000	929000	1.3057	2.90265	1.53737	up
kz001315	Anchoic Acid	123-99-9	Organic acids	1350000	1510000	1310000	717000	595000	640000	1.30966	2.13627	1.09509	up
kz000304	Jasmonic acid	77026-92-7	Organic acids	1110000	1880000	978000	280000	343000	573000	1.21656	3.31773	1.73019	up
kz000308	N-[(-)-Jasmonoyl]-(L)-Isoleucine (JA-L-Ile)	120330-93-0	Organic acids	43800	70800	27200	12300	5670	17100	1.15967	4.04334	2.01555	up
kz004181	Tricaffeoylquinic acid	-	Organic acids	100	100	100	12200	51800	40000	1.30936	0.00288462	-8.43741	down
kz000290	Aminomalonic acid	1068-84-4	Organic acids	1460000	1310000	1200000	520000	418000	507000	1.30774	2.7474	1.45807	up
kz000296	Citramalate	2306-22-1	Organic acids	420000	518000	367000	584000	1420000	1310000	1.07891	0.393784	-1.34452	down
kz000302	2-Isopropylmalate	-	Organic acids	138000	211000	158000	446000	542000	563000	1.27308	0.326886	-1.61314	down
kz001318	Quinic Acid	77-95-2	Organic acids	1100000	1700000	2210000	2970000	3710000	4730000	1.13334	0.439089	-1.18742	down
kz001026	N-Hydroxy tryptamine	-	Others	100	100	100	91500	93300	98300	1.32611	0.0010597	-9.88213	down
kz005389	Byzantionoside A	-	Others	1960000	1410000	823000	4310000	3170000	2840000	1.14621	0.406298	-1.29939	down
kz003854	Roseoside	54835-70-0	Others	767000	683000	682000	1450000	1430000	1440000	1.32158	0.493519	-1.01882	down
kz002608	Colocynthosides A	-	Others	21200	17200	10700	47900	35900	32800	1.18111	0.421098	-1.24777	down
kz001010	Pyrrole-2-carboxylic acid	634-97-9	Others	44300	54400	42800	100	100	100	1.32697	471.667	8.88162	up
kz000175	Benzamide	55-21-0	Others	243000	272000	341000	784000	517000	515000	1.20802	0.471366	-1.08508	down
kz001013	Phenethylamine	64-04-0	Others	912000	1090000	1350000	3040000	2060000	1980000	1.19897	0.473446	-1.07873	down
kz000259	Thiamine	-	Others	2340000	2080000	2040000	738000	942000	863000	1.30326	2.54031	1.345	up
kz001162	4-Pyridoxic acid O-hexoside	-	Others	27300	31100	22500	37300	108000	87100	1.08084	0.348107	-1.5224	down
kz000263	Pyridoxine-5'-O-glucoside	-	Others	784000	1160000	1390000	1920000	3420000	2070000	1.12581	0.449933	-1.15222	down
kz001156	Pyridoxine	65-23-6	Others	111000	112000	108000	222000	245000	222000	1.32212	0.480406	-1.05767	down
kz001157	4-Pyridoxic acid	82-82-6	Others	196000	230000	212000	351000	622000	494000	1.21645	0.434901	-1.20124	down
km0258	(+)-cis,trans-Abscisic acid (ABA)	21293-29-8	Others	3180000	3550000	3630000	1340000	1780000	1650000	1.29254	2.17191	1.11896	up
kz001352	2,3,5,4'-Tetrahydroxy-stilbene-2-O-D-glucopyranoside	-	Others	266000	205000	240000	1160000	1580000	2540000	1.28406	0.134659	-2.89262	down
kz001351	2,4,6,4'-Tetrahydroxy-stilbene-2-O-D-glucopyranoside	-	Others	278000	231000	254000	1170000	1500000	2380000	1.28693	0.151089	-2.72653	down
kz000502	Coniferaldehyde	20649-42-7	Phenolic acids	198000	294000	197000	60200	72400	168000	1.09296	2.29208	1.19666	up
kz000511	Ferulic acid	537-98-4	Phenolic acids	1150000	1190000	1420000	535000	603000	571000	1.30204	2.20012	1.13758	up
kz000053	Isoferulic Acid	537-73-5	Phenolic acids	974000	1130000	1370000	502000	520000	596000	1.2788	2.1471	1.10239	up
kz002556	4-O-glucosyl-4-hydroxybenzoic acid	-	Phenolic acids	5450000	7750000	7150000	26300000	20900000	18500000	1.28355	0.309741	-1.69086	down
kz003517	Glucosyloxybenzoic acid	-	Phenolic acids	5720000	8070000	7250000	26300000	21400000	19100000	1.28727	0.31497	-1.66671	down
kz002546	Isosalicylic acid O-glycoside	-	Phenolic acids	5470000	7900000	7190000	26400000	20800000	19100000	1.2833	0.310106	-1.68917	down
kz000062	Sinapoyl malate	92344-58-6	Phenolic acids	99900	143000	151000	199000	279000	332000	1.14221	0.486296	-1.04009	down
kz000549	1-O-[(E)-Caffeoyl]-β-D-glucopyranose	-	Phenolic acids	3220000	2040000	1560000	7560000	8700000	5260000	1.22796	0.316914	-1.65783	down
kz002558	6-O-caffeoyl-β-glucose	-	Phenolic acids	2770000	1920000	1440000	7120000	8010000	4970000	1.24649	0.304975	-1.71324	down
kz000552	Cryptochlorogenic acid	905-99-7	Phenolic acids	27200	16100	6940	125000	58100	89800	1.18162	0.184097	-2.44146	down
kz002550	Feruloyl glucose	-	Phenolic acids	12400000	9470000	7660000	3300000	3410000	2820000	1.27278	3.09864	1.63163	up
kz002559	6-O-feruloyl-β-glucose	137887-25-3	Phenolic acids	109000	93000	62100	183000	179000	167000	1.20237	0.499244	-1.00218	down
kz002562	4-O-(6′-O-glucosyl-4″-hydroxybenzoyl)-4-hydroxybenzyl alcohol	-	Phenolic acids	92200	190000	225000	339000	438000	279000	1.04517	0.480303	-1.05798	down
kz001878	sinapoylcaffeoyltartaric acid	-	Phenolic acids	127000	97200	111000	144000	435000	223000	1.02262	0.417955	-1.25858	down
kz001819	Salicylic acid	69-72-7	Phenolic acids	51900	29400	24400	49200	97800	88600	1.05837	0.448642	-1.15636	down
kz005047	Trans-p-Hydroxycinnamic acid	-	Phenolic acids	12500	9130	18100	31000	31300	30300	1.22397	0.42905	-1.22078	down
kz002554	p-Hydroxycinnamic acid	-	Phenolic acids	9450	7370	14100	36700	33500	34400	1.27691	0.295602	-1.75827	down
kz000532	Protocatechuic acid-4-glucoside	-	Phenolic acids	132000	185000	199000	621000	1130000	1090000	1.27301	0.181626	-2.46096	down
kz002549	Vanillic acid glycoside	-	Phenolic acids	564000	484000	348000	953000	1080000	949000	1.242	0.468142	-1.09498	down
kz000550	Coniferin	531-29-3	Phenolic acids	752000	747000	900000	2180000	2320000	1220000	1.19948	0.419406	-1.25358	down
kz003634	Sinapaldehyde Glucoside	154461-65-1	Phenolic acids	119000	133000	128000	272000	302000	252000	1.3113	0.460048	-1.12014	down
kz001642	5'-Glucopyranosyloxyjasmanic acid	-	Phenolic acids	672000	264000	584000	2330000	1870000	1710000	1.23866	0.257191	-1.95909	down
kz005148	Lancerin	81991-99-3	Phenolic acids	35600	32200	30800	327000	460000	717000	1.30228	0.0655585	-3.93107	down
kz003099	Di-O-Glucose-quinic acid	-	Phenolic acids	137000	181000	146000	277000	452000	414000	1.22609	0.405949	-1.30063	down
kz002576	((2R,3R,5R,6R)-6-(((E)-3-(3,4-dihydroxyphenyl)acryloyl)oxy)-3,4,5-trihydroxytetrahydro-2H-pyran-2-yl)methyl (Z)-3-(3,4-dihydroxyphenyl)acrylate	-	Phenolic acids	43900	37600	44400	84900	94900	98900	1.3092	0.45174	-1.14643	down
kz000504	Caffeic acid	331-39-5	Phenolic acids	56800	31800	30400	105000	107000	85400	1.22672	0.400134	-1.32144	down
km1300	Hydroxy-methoxycinnamate	-	Phenolic acids	1820000	1480000	1130000	453000	563000	429000	1.26743	3.06574	1.61624	up
kz001075	Methyl gallate	99-24-1	Phenolic acids	11200	22100	13300	100	100	100	1.32559	155.333	7.27922	up
kz002632	Dihydroisocucurbitacin I-葡萄糖苷	-	Terpenoids	100	100	100	5910	9380	12900	1.31695	0.0106421	-6.55408	down
kz002631	Cucurbitacin D-O-glucoside	-	Terpenoids	33600	17600	24000	276000	203000	233000	1.31143	0.105618	-3.24307	down
kz002626	Lucyoside?Q	-	Terpenoids	8700	5810	8770	27400	15900	17600	1.22119	0.382266	-1.38735	down
kz002625	Hederagenin-3-O-belta-D-glucoside	-	Terpenoids	965000	587000	567000	246000	140000	135000	1.23455	4.06718	2.02403	up
kz002627	Lucyoside?O	-	Terpenoids	1120000	645000	562000	253000	165000	180000	1.23464	3.8913	1.96025	up
kz002633	23,24-Dihydro cucurbitacin D O-glucoside	-	Terpenoids	7910	6980	6470	24000	37300	40500	1.2917	0.209823	-2.25275	down
kz002637	Cucurbitacin E O-glucoside	1398-78-3	Terpenoids	2230000	1710000	1580000	5160000	5440000	5400000	1.30568	0.345	-1.53533	down
kz002636	Cucurbitacin B O-rhamnoside	-	Terpenoids	107000	111000	91200	314000	285000	313000	1.31236	0.339035	-1.56049	down
kz002644	Lucyoside?F	-	Terpenoids	688000	432000	396000	1660000	1160000	1360000	1.2438	0.362679	-1.46323	down
kz002642	Lucyoside?H	-	Terpenoids	2600	2070	2600	4260	6240	6730	1.24206	0.421938	-1.2449	down
kz002645	Lucyoside?M	-	Terpenoids	8690	9310	14800	60000	45200	52700	1.29211	0.207726	-2.26724	down

## Sheet: BFM vs JLZ
Supplementary Table 2. Detailed information of differentially accumulated metabolites from different comparison group
Index	Compounds	CAS	Class	BFM_1	BFM_2	BFM_3	JLZ_1	JLZ_2	JLZ_3	VIP	Fold_Change	Log2FC	Type
km1411	N-p-Coumaroyl putrescine	34136-53-3	Alkaloids	1760000	3610000	6840000	6460000	9900000	9540000	1.11494	0.471429	-1.08489	down
km1410	N'-p-Coumaroyl putrescine	-	Alkaloids	334000	720000	1630000	1940000	1810000	1660000	1.07591	0.496118	-1.01124	down
kz000032	Caffeoylagmatine	-	Alkaloids	116000	113000	156000	312000	304000	238000	1.45673	0.45082	-1.14938	down
kz000030	N-Caffeoylputrescine	29554-26-5	Alkaloids	749000	579000	701000	3090000	2750000	2600000	1.51702	0.240403	-2.05647	down
kz003916	Dihydrocaffeoylputrescine	-	Alkaloids	113000	115000	127000	584000	566000	517000	1.52486	0.212957	-2.23136	down
kz000035	N(1),N(8)-Bis(p-coumaroyl)spermidine	114916-05-1	Alkaloids	100	100	100	7130	89200	71300	1.47022	0.00178966	-9.1261	down
kz000699	Petunidin-3-O-arabinoside	-	Anthocyanins	435000	707000	537000	90000	165000	131000	1.4628	4.34974	2.12093	up
kz003805	Cyanidin-O-Hexoside-O-pentoside	-	Anthocyanins	100	100	100	8850	6430	6770	1.52493	0.0136054	-6.19967	down
kz001188	Esculin(6,7-DihydroxyCoumarin-6-glucoside)	531-75-9	Coumarins	84600	98000	96600	405000	254000	169000	1.37212	0.337198	-1.56833	down
kz000431	Eriodictyol 7-O-glucoside	38965-51-4	Flavanones	411000	729000	688000	14300	7850	7410	1.51234	61.8403	5.95048	up
kz000432	Persicoside	28978-03-2	Flavanones	122000	189000	216000	114000	24700	47600	1.19949	2.82877	1.50018	up
kz000141	apigenin	520-36-5	Flavones	2340	6430	4190	27600	30400	37500	1.45795	0.135707	-2.88144	down
km0459	Baicalein (5,6,7-Trihydroxyflavone)	491-67-8	Flavones	3370	3400	5630	21700	19000	9410	1.40246	0.247456	-2.01476	down
kz000791	Apigenin 7-O-glucoside(Cosmosiin)	578-74-5	Flavones	109000	63800	75900	20400	15900	22400	1.47641	4.2368	2.08297	up
kz000800	Chrysoeriol-5-O-hexoside	-	Flavones	40500	77400	97000	183000	187000	182000	1.35561	0.389312	-1.361	down
kz000806	Tricin 5-O-Glucoside	32769-00-9	Flavones	100000	73000	86000	275000	174000	153000	1.37984	0.430233	-1.21681	down
kz002990	Luteolin-7-O-rutinoside	3563-98-2	Flavones	36200	57500	56500	122000	158000	80100	1.32808	0.417106	-1.26151	down
kz002598	Chrysoeriol-C-glucoside-O-glucoside	-	Flavones	145000	183000	139000	18800	117000	74900	1.04392	2.21642	1.14823	up
kz002587	Isochrysoeriol C-hexosyl-O-hexoside	-	Flavones	190000	184000	145000	17500	122000	64700	1.10149	2.54163	1.34575	up
kz005221	Dihydroxy-dimethoxyflavone-O-glucoside	-	Flavones	25600	27500	22700	100	100	100	1.52656	252.667	7.98109	up
kz002824	Limocitrin 3,7-diglucoside	-	Flavonols	100	100	100	134000	106000	75900	1.52558	0.000949668	-10.0403	down
kz002823	Limocitrin 3-sophoroside	-	Flavonols	100	100	100	141000	93300	74000	1.52493	0.000973078	-10.0052	down
kz001948	Quercetin-3-O-methyl ether	1486-70-0	Flavonols	100	100	100	1610	10200	8160	1.46221	0.0150225	-6.05673	down
km0936	Quercetin 7-O-β-D-Glucuronide	-	Flavonols	14300	14200	10200	44500	25900	39200	1.41688	0.353102	-1.50184	down
kz002215	Myricetin 3-O-galactoside	15648-86-9	Flavonols	23000	48800	34000	18900	12400	13200	1.31101	2.37753	1.24946	up
kz000900	Isorhamnetin-acetyl hexoside	-	Flavonols	1220000	2010000	2000000	3820000	4270000	6440000	1.38481	0.359945	-1.47415	down
kz002186	Glycitin	40246-10-4	Isoflavones	100	100	100	51300	34800	34700	1.52527	0.00248344	-8.65344	down
kz000997	Terpineol monO-glucoside	-	Lignans	85900	97200	107000	170000	243000	191000	1.44967	0.480298	-1.058	down
kz001294	Adipic Acid	124-04-9	Organic acids	206000	508000	470000	63200	149000	127000	1.29441	3.49057	1.80346	up
kz001295	2-Methylglutaric acid	617-62-9	Organic acids	1110000	2110000	1930000	546000	779000	794000	1.34615	2.43039	1.28119	up
kz001307	Phthalic acid	88-99-3	Organic acids	582000	1400000	1160000	156000	286000	225000	1.40863	4.71064	2.23592	up
kz001284	Oxaloacetic acid	328-42-7	Organic acids	63200	96200	100000	119000	183000	261000	1.22612	0.460746	-1.11796	down
kz001317	Citric Acid	77-92-9	Organic acids	13100000	6430000	6740000	5610000	2890000	3620000	1.19176	2.16749	1.11603	up
kz000302	2-Isopropylmalate	-	Organic acids	1510000	812000	971000	446000	542000	563000	1.33588	2.12315	1.0862	up
kz003004	Cichoriin	531-58-8	Others	86600	112000	94700	417000	232000	181000	1.35425	0.353373	-1.50073	down
kz004226	Prim-O-glucosylcimifugin	80681-45-4	Others	6900000	9580000	9180000	43900	54300	56000	1.52502	166.407	7.37857	up
kz001010	Pyrrole-2-carboxylic acid	634-97-9	Others	28400	38300	45500	100	100	100	1.52443	374	8.54689	up
km1313	Kinetin 9-riboside	-	Others	914000	822000	825000	468000	453000	249000	1.35066	2.18889	1.1302	up
km0258	(+)-cis,trans-Abscisic acid (ABA)	21293-29-8	Others	3920000	4800000	3610000	1340000	1780000	1650000	1.48464	2.58491	1.37011	up
kz001352	2,3,5,4'-Tetrahydroxy-stilbene-2-O-D-glucopyranoside	-	Others	625000	695000	576000	1160000	1580000	2540000	1.36453	0.359091	-1.47758	down
kz001351	2,4,6,4'-Tetrahydroxy-stilbene-2-O-D-glucopyranoside	-	Others	617000	695000	591000	1170000	1500000	2380000	1.37726	0.376832	-1.40801	down
kz000502	Coniferaldehyde	20649-42-7	Phenolic acids	35200	33400	56700	60200	72400	168000	1.13022	0.416833	-1.26246	down
kz002556	4-O-glucosyl-4-hydroxybenzoic acid	-	Phenolic acids	5350000	7150000	7170000	26300000	20900000	18500000	1.48777	0.299391	-1.7399	down
kz003517	Glucosyloxybenzoic acid	-	Phenolic acids	5220000	7500000	7110000	26300000	21400000	19100000	1.48491	0.296856	-1.75216	down
kz002546	Isosalicylic acid O-glycoside	-	Phenolic acids	5310000	7170000	6980000	26400000	20800000	19100000	1.49109	0.293514	-1.7685	down
kz000062	Sinapoyl malate	92344-58-6	Phenolic acids	24600	18000	10800	199000	279000	332000	1.49126	0.0659259	-3.92301	down
kz000549	1-O-[(E)-Caffeoyl]-β-D-glucopyranose	-	Phenolic acids	3770000	3600000	2600000	7560000	8700000	5260000	1.36886	0.46329	-1.11001	down
kz002558	6-O-caffeoyl-β-glucose	-	Phenolic acids	3520000	3440000	2430000	7120000	8010000	4970000	1.37047	0.467164	-1.098	down
kz002550	Feruloyl glucose	-	Phenolic acids	11000000	6760000	5300000	3300000	3410000	2820000	1.34791	2.41973	1.27484	up
kz002551	Isosinapic acid-hexoside	-	Phenolic acids	4530000	4140000	2810000	1610000	1770000	1560000	1.43685	2.32389	1.21654	up
kz000475	4-Hydroxybenzoic acid	99-96-7	Phenolic acids	2310000	1770000	2240000	3310000	5000000	5960000	1.37025	0.442887	-1.17499	down
kz000494	Terephthalic acid	100-21-0	Phenolic acids	5120000	11200000	9640000	1300000	2670000	2230000	1.39293	4.1871	2.06595	up
kz003395	3,4-Dihydroxyacetophenone	1197-09-7	Phenolic acids	5600	5760	6690	1820	1680	3210	1.41941	2.69001	1.42761	up
kz000532	Protocatechuic acid-4-glucoside	-	Phenolic acids	237000	503000	377000	621000	1130000	1090000	1.29017	0.393171	-1.34677	down
kz005048	Picein (4-Acetylphenyl-glucoside)	530-14-3	Phenolic acids	50400	71500	59800	93800	378000	323000	1.2556	0.228611	-2.12903	down
kz000550	Coniferin	531-29-3	Phenolic acids	979000	970000	621000	2180000	2320000	1220000	1.2846	0.449301	-1.15425	down
kz000558	Chlorogenic acid methyl ester	29708-87-0	Phenolic acids	58700	84800	109000	100	100	100	1.5238	841.667	9.71711	up
kz005148	Lancerin	81991-99-3	Phenolic acids	209000	190000	204000	327000	460000	717000	1.34036	0.400931	-1.31857	down
kz001458	Regaloside F	-	Phenolic acids	29600	46200	28800	4390	19200	14700	1.18115	2.73178	1.44984	up
kz002576	((2R,3R,5R,6R)-6-(((E)-3-(3,4-dihydroxyphenyl)acryloyl)oxy)-3,4,5-trihydroxytetrahydro-2H-pyran-2-yl)methyl (Z)-3-(3,4-dihydroxyphenyl)acrylate	-	Phenolic acids	18100	42400	42900	84900	94900	98900	1.33776	0.371008	-1.43048	down
km1300	Hydroxy-methoxycinnamate	-	Phenolic acids	1640000	938000	786000	453000	563000	429000	1.31165	2.32803	1.21911	up
kz001075	Methyl gallate	99-24-1	Phenolic acids	9810	2400	2690	100	100	100	1.48114	49.6667	5.63421	up
kz002933	Ixerin D	-	Terpenoids	45500	33400	30200	46500	173000	154000	1.18985	0.292102	-1.77546	down
kz002616	23,24-Dihydro cucurbitacin E	-	Terpenoids	18300	27200	16600	67800	74000	53700	1.4563	0.317647	-1.6545	down
kz002632	Dihydroisocucurbitacin I-葡萄糖苷	-	Terpenoids	57100	64200	53900	5910	9380	12900	1.48671	6.21497	2.63575	up
kz002631	Cucurbitacin D-O-glucoside	-	Terpenoids	47500	62200	61600	276000	203000	233000	1.50232	0.24059	-2.05535	down
kz002625	Hederagenin-3-O-belta-D-glucoside	-	Terpenoids	41000	99000	118000	246000	140000	135000	1.08051	0.495202	-1.01391	down
kz002627	Lucyoside?O	-	Terpenoids	43200	108000	86000	253000	165000	180000	1.29097	0.396656	-1.33404	down
km0501	Cucurbitacin B	6199-67-3	Terpenoids	59700	53200	41200	88900	123000	96500	1.40515	0.499676	-1.00094	down
kz005005	Rehmaionoside A	104112-06-3	Terpenoids	45600	27800	40100	185000	240000	198000	1.50266	0.182183	-2.45654	down

## Sheet: RB vs JLZ
Supplementary Table 2. Detailed information of differentially accumulated metabolites from different comparison group
Index	Compounds	CAS	Class	RB_1	RB_2	RB_3	JLZ_1	JLZ_2	JLZ_3	VIP	Fold_Change	Log2FC	Type
km1411	N-p-Coumaroyl putrescine	34136-53-3	Alkaloids	1510000	1460000	2510000	6460000	9900000	9540000	1.49669	0.211583	-2.2407	down
km1394	N'-Feruloyl putrescine	-	Alkaloids	911000	670000	825000	1500000	1850000	1580000	1.49426	0.488032	-1.03495	down
kz003916	Dihydrocaffeoylputrescine	-	Alkaloids	235000	123000	405000	584000	566000	517000	1.23344	0.457708	-1.1275	down
kz003918	Dihydroferuloylputrescine	-	Alkaloids	1290000	946000	1110000	2170000	2700000	2210000	1.49652	0.472599	-1.08131	down
kz000041	Cadaverine	462-94-2	Alkaloids	17200	11200	5820	27600	23200	37700	1.29467	0.386667	-1.37084	down
kz000444	Agmatine	306-60-5	Alkaloids	1230000	888000	1620000	6470000	9720000	8960000	1.52083	0.148628	-2.75022	down
kz000443	N-Acetylputrescine	18233-70-0	Alkaloids	1250000	846000	1560000	6290000	9850000	9350000	1.51731	0.143429	-2.80159	down
kz003335	Patriscabratine	-	Alkaloids	2560	5920	3560	760	2770	1090	1.1796	2.60606	1.38187	up
kz001097	Betaine	107-43-7	Alkaloids	86900	202000	111000	50200	26700	71300	1.25236	2.69838	1.43209	up
km0893	Pelargonidin 3-O-beta-D-glucoside（Callistephin chloride)	18466-51-8	Anthocyanins	15100	17300	8810	22200	32200	29700	1.31714	0.490012	-1.02911	down
kz000699	Petunidin-3-O-arabinoside	-	Anthocyanins	407000	395000	246000	90000	165000	131000	1.40261	2.71503	1.44097	up
km0896	Petunidin 3-O-glucoside	6988-81-4	Anthocyanins	139000	350000	231000	152000	77600	34400	1.14911	2.72727	1.44746	up
km0249	Malvidin 3-O-glucoside (Oenin)	18470-06-9	Anthocyanins	305000	372000	315000	131000	163000	147000	1.52398	2.24943	1.16956	up
kz000710	Malvidin-3-O-galactoside (Primulin)	30113-37-2	Anthocyanins	251000	317000	255000	115000	132000	133000	1.52075	2.16579	1.11489	up
kz003805	Cyanidin-O-Hexoside-O-pentoside	-	Anthocyanins	100	100	100	8850	6430	6770	1.55651	0.0136054	-6.19967	down
kz001191	4-hydroxycoumarin di-glucoside	-	Coumarins	2700	8800	8440	368000	443000	318000	1.5274	0.0176616	-5.82324	down
kz003793	Dihydromyricetin-O-glucoside	-	Flavanols	32500	46200	93400	20500	35800	19800	1.12475	2.2615	1.17728	up
kz005205	Phellamurin	52589-11-4	Flavanols	8450	11600	34500	45900	37900	34300	1.14717	0.461897	-1.11436	down
kz000432	Persicoside	28978-03-2	Flavanones	172000	88200	196000	114000	24700	47600	1.10954	2.44874	1.29204	up
kz002990	Luteolin-7-O-rutinoside	3563-98-2	Flavones	33200	21700	37900	122000	158000	80100	1.45873	0.257706	-1.9562	down
kz005221	Dihydroxy-dimethoxyflavone-O-glucoside	-	Flavones	25400	29600	14200	100	100	100	1.55229	230.667	7.84967	up
kz003986	Apigenin-O-Malonyl-O-Hexoside-O-Pentoside	-	Flavones	11000	10100	3900	11200	33500	209000	1.06434	0.0985416	-3.34312	down
kz002820	Limocitrin 7-glucoside	-	Flavonols	46400	63200	41900	773000	497000	97700	1.30005	0.11077	-3.17436	down
kz003691	Kaempferol-3-O-neohesperidoside	32602-81-6	Flavonols	93300	116000	90600	231000	393000	250000	1.47186	0.343135	-1.54315	down
kz002823	Limocitrin 3-sophoroside	-	Flavonols	179000	223000	231000	141000	93300	74000	1.36612	2.05319	1.03787	up
kz000897	Syringetin 3-O-hexoside	-	Flavonols	34700	47800	34900	712000	460000	84000	1.3171	0.0934713	-3.41933	down
kz005041	Quercetin-3-O-β-D-apiofuranosyl-(1→2)-β-D-galactoside	-	Flavonols	158000	178000	345000	639000	314000	504000	1.19791	0.467399	-1.09727	down
kz003755	Quercetin-3-sambubioside	83048-35-5	Flavonols	210000	160000	252000	556000	318000	578000	1.35437	0.428375	-1.22305	down
kz000905	Kaempferol-3-O-rutinoside(Nicotiflorin)	17650-84-9	Flavonols	528000	507000	602000	1170000	2290000	1010000	1.37153	0.366219	-1.44922	down
km0687	Kaempferol 3-O-robinobioside (Biorobin)	17297-56-2	Flavonols	555000	503000	608000	1210000	2370000	1040000	1.37494	0.360606	-1.4715	down
kz000909	Quercetin-3-O-rutinoside (Rutin)	153-18-4	Flavonols	187000	184000	254000	364000	657000	238000	1.10823	0.496426	-1.01035	down
kz000908	Quercetin-3-O-robinobioside	52525-35-6	Flavonols	216000	211000	327000	442000	835000	319000	1.15285	0.472431	-1.08182	down
km0936	Quercetin 7-O-β-D-Glucuronide	-	Flavonols	13700	15200	11600	44500	25900	39200	1.45865	0.369526	-1.43625	down
kz002215	Myricetin 3-O-galactoside	15648-86-9	Flavonols	65200	36500	24300	18900	12400	13200	1.30034	2.83146	1.50155	up
kz002604	Kaempferol-3-O-(6''-acetyl)-glucoside	-	Flavonols	771000	299000	961000	314000	355000	276000	1.03529	2.14921	1.1038	up
kz002831	Kaempferol-O-Pentoside-O-hexoside	-	Flavonols	290000	347000	461000	1100000	823000	1020000	1.47858	0.373089	-1.42241	down
km0081	Genistein (4',5,7-Trihydroxyisoflavone)	446-72-0	Isoflavones	43600	30200	30700	13400	7000	7510	1.46513	3.74418	1.90465	up
kz003849	dihydrodehydrodiconiferyl alcohol 4-O-β-D-glucopyranosides	-	Lignans	315000	468000	350000	89800	179000	295000	1.15846	2.00958	1.00689	up
kz000997	Terpineol monO-glucoside	-	Lignans	385000	449000	400000	170000	243000	191000	1.48516	2.04305	1.03072	up
kz000999	1-Hydroxyterpinin monO-glucoside	-	Lignans	182000	275000	149000	101000	85100	74000	1.39795	2.32987	1.22025	up
kz001307	Phthalic acid	88-99-3	Organic acids	1790000	1330000	499000	156000	286000	225000	1.36984	5.42579	2.43983	up
kz000290	Aminomalonic acid	1068-84-4	Organic acids	891000	1140000	1060000	520000	418000	507000	1.51081	2.1391	1.097	up
kz001284	Oxaloacetic acid	328-42-7	Organic acids	127000	62100	71100	119000	183000	261000	1.2087	0.462167	-1.11351	down
kz004226	Prim-O-glucosylcimifugin	80681-45-4	Others	180000	175000	112000	43900	54300	56000	1.48479	3.02853	1.59862	up
kz002608	Colocynthosides A	-	Others	22200	17000	13600	47900	35900	32800	1.42506	0.45283	-1.14296	down
kz001018	3-Amino-1-propionic sulfonic acid	3687-18-1	Others	153000	93500	69000	32900	31000	45300	1.38448	2.88919	1.53067	up
kz001010	Pyrrole-2-carboxylic acid	634-97-9	Others	50200	31900	25400	100	100	100	1.55323	358.333	8.48516	up
kz001157	4-Pyridoxic acid	82-82-6	Others	224000	227000	236000	351000	622000	494000	1.41722	0.468303	-1.09449	down
km0258	(+)-cis,trans-Abscisic acid (ABA)	21293-29-8	Others	5610000	4020000	2350000	1340000	1780000	1650000	1.31965	2.51153	1.32857	up
kz000500	Riboprine	7724-76-7	Phenolic acids	199000	117000	165000	101000	74500	52000	1.29702	2.11429	1.08017	up
kz000511	Ferulic acid	537-98-4	Phenolic acids	1400000	1800000	1590000	535000	603000	571000	1.54141	2.80281	1.48687	up
kz000053	Isoferulic Acid	537-73-5	Phenolic acids	1270000	1680000	1590000	502000	520000	596000	1.53342	2.80593	1.48848	up
kz002550	Feruloyl glucose	-	Phenolic acids	1220000	1560000	1270000	3300000	3410000	2820000	1.52024	0.424974	-1.23455	down
kz002551	Isosinapic acid-hexoside	-	Phenolic acids	618000	801000	1020000	1610000	1770000	1560000	1.4358	0.493725	-1.01822	down
kz002562	4-O-(6′-O-glucosyl-4″-hydroxybenzoyl)-4-hydroxybenzyl alcohol	-	Phenolic acids	95400	117000	69000	339000	438000	279000	1.49352	0.266477	-1.90792	down
kz000494	Terephthalic acid	100-21-0	Phenolic acids	14800000	11200000	4230000	1300000	2670000	2230000	1.34234	4.87581	2.28564	up
kz003395	3,4-Dihydroxyacetophenone	1197-09-7	Phenolic acids	7390	4170	4040	1820	1680	3210	1.29447	2.32489	1.21716	up
kz000505	Coniferyl alcohol	458-35-5	Phenolic acids	174000	111000	156000	79200	56700	57800	1.42908	2.27672	1.18695	up
kz000520	Sinapic acid	530-59-6	Phenolic acids	202000	210000	262000	99100	115000	95200	1.50973	2.17911	1.12374	up
kz000532	Protocatechuic acid-4-glucoside	-	Phenolic acids	218000	293000	275000	621000	1130000	1090000	1.47144	0.276663	-1.8538	down
kz000558	Chlorogenic acid methyl ester	29708-87-0	Phenolic acids	15100	32000	51300	100	100	100	1.54788	328	8.35755	up
kz000561	Syringin	118-34-3	Phenolic acids	105000	90100	127000	33500	41900	32100	1.51477	2.99628	1.58317	up
kz005185	6-O-Caffeoylarbutin	136172-60-6	Phenolic acids	614000	793000	448000	150000	266000	294000	1.36919	2.61268	1.38553	up
km1300	Hydroxy-methoxycinnamate	-	Phenolic acids	215000	189000	152000	453000	563000	429000	1.50748	0.384775	-1.37791	down
kz001075	Methyl gallate	99-24-1	Phenolic acids	10400	2090	11100	100	100	100	1.50382	78.6333	6.29707	up
kz002933	Ixerin D	-	Terpenoids	33400	30600	33600	46500	173000	154000	1.27154	0.261312	-1.93616	down
kz002616	23,24-Dihydro cucurbitacin E	-	Terpenoids	12400	40800	21100	67800	74000	53700	1.29158	0.380051	-1.39573	down
kz002609	11-Carbonyl-20β-hydroxycucurbitadienol	-	Terpenoids	18500	32000	22300	49600	59000	49400	1.42774	0.460759	-1.11791	down
kz003038	3-O-(2-O-Acetyl-β-D-glucopyranosyl) oleanolic acid	-	Terpenoids	711000	1280000	1470000	829000	162000	184000	1.18518	2.94553	1.55853	up
kz002632	Dihydroisocucurbitacin I-葡萄糖苷	-	Terpenoids	161000	290000	113000	5910	9380	12900	1.51722	20.0071	4.32244	up
kz002631	Cucurbitacin D-O-glucoside	-	Terpenoids	616000	1110000	528000	276000	203000	233000	1.42901	3.16573	1.66254	up
kz002637	Cucurbitacin E O-glucoside	1398-78-3	Terpenoids	1560000	887000	1840000	5160000	5440000	5400000	1.48351	0.267937	-1.90003	down
km0501	Cucurbitacin B	6199-67-3	Terpenoids	57900	35100	42700	88900	123000	96500	1.44275	0.440013	-1.18438	down
kz005005	Rehmaionoside A	104112-06-3	Terpenoids	48600	49900	51100	185000	240000	198000	1.54873	0.240128	-2.05812	down

## Sheet: CB vs JLZ
Supplementary Table 2. Detailed information of differentially accumulated metabolites from different comparison group
Index	Compounds	CAS	Class	CB_1	CB_2	CB_3	JLZ_1	JLZ_2	JLZ_3	VIP	Fold_Change	Log2FC	Type
km1411	N-p-Coumaroyl putrescine	34136-53-3	Alkaloids	22800000	16900000	26300000	6460000	9900000	9540000	1.3484	2.54826	1.34951	up
km1410	N'-p-Coumaroyl putrescine	-	Alkaloids	5450000	3340000	5750000	1940000	1810000	1660000	1.35745	2.68762	1.42633	up
kz000032	Caffeoylagmatine	-	Alkaloids	881000	782000	694000	312000	304000	238000	1.41453	2.75995	1.46464	up
kz002419	Ergotamine	113-15-5	Alkaloids	5360000	6470000	5130000	2200000	3100000	2780000	1.3789	2.09901	1.06971	up
kz000231	5-Aminolevulinate	106-60-5	Alkaloids	2430000	1800000	1510000	5560000	1980000	4760000	1.03149	0.466667	-1.09954	down
kz000277	3-Indoleacetonitrile	771-51-7	Alkaloids	94500	43700	44500	221000	189000	298000	1.34282	0.258051	-1.95427	down
kz000276	4-Aminoindole	5192-23-4	Alkaloids	3100000	2460000	2140000	1270000	896000	1440000	1.3053	2.13533	1.09446	up
km0893	Pelargonidin 3-O-beta-D-glucoside（Callistephin chloride)	18466-51-8	Anthocyanins	13700	6630	9300	22200	32200	29700	1.3199	0.352319	-1.50505	down
kz000699	Petunidin-3-O-arabinoside	-	Anthocyanins	334000	241000	254000	90000	165000	131000	1.29279	2.14767	1.10277	up
km0896	Petunidin 3-O-glucoside	6988-81-4	Anthocyanins	38000	27400	26300	152000	77600	34400	1.03337	0.347348	-1.52554	down
kz001183	O-Feruloyl coumarin	-	Coumarins	22800	44000	42900	16200	11700	18500	1.2325	2.36422	1.24137	up
km0574	Epigallate catechin gallate (EGCG)	989-51-5	Flavanols	674000	1040000	2710000	804000	211000	150000	1.06317	3.79742	1.92502	up
kz000981	Gallocatechin 3-O-gallate	5127-64-0	Flavanols	699000	1050000	2800000	849000	209000	160000	1.05583	3.73481	1.90104	up
kz000432	Persicoside	28978-03-2	Flavanones	781000	637000	600000	114000	24700	47600	1.35907	10.832	3.43723	up
kz000791	Apigenin 7-O-glucoside(Cosmosiin)	578-74-5	Flavones	54800	48700	59100	20400	15900	22400	1.4084	2.77002	1.46989	up
kz002598	Chrysoeriol-C-glucoside-O-glucoside	-	Flavones	12200	16300	19200	18800	117000	74900	1.06135	0.226388	-2.14313	down
kz005221	Dihydroxy-dimethoxyflavone-O-glucoside	-	Flavones	81700	20000	15700	100	100	100	1.42399	391.333	8.61225	up
kz000822	Apigenin 7-rutinoside(Isorhoifolin)	552-57-8	Flavones	2450	187000	3110	100	100	100	1.24257	641.867	9.32613	up
kz002603	Chrysoeriol 6-C-hexoside 8-C-hexoside-O-hexoside	-	Flavones	14800	11200	11300	100	100	100	1.44651	124.333	6.95807	up
km0185	Quercetin 3-O-a-L-rhamnoside (Quercitrin)	522-12-3	Flavonols	212000	192000	106000	365000	778000	218000	1.03397	0.374724	-1.4161	down
kz004169	Isorhamnetin 3-O-β-D-Glucoside	5041-82-7	Flavonols	86500	67600	57700	30300	35700	38800	1.34587	2.02099	1.01506	up
km1307	Isorhamnetin 5-O-hexoside	-	Flavonols	67900	55100	60200	28900	27100	35300	1.3898	2.00657	1.00473	up
kz005041	Quercetin-3-O-β-D-apiofuranosyl-(1→2)-β-D-galactoside	-	Flavonols	1460000	1280000	885000	639000	314000	504000	1.25754	2.48799	1.31498	up
kz001703	Quercetin-3-arabinoylglucoside	-	Flavonols	211000	196000	144000	86700	60900	65700	1.36738	2.58322	1.36917	up
kz004172	Quercetin 3-O-β-D-xylopyranosyl(1→2)-β-D-galactopyranoside	-	Flavonols	1320000	1150000	972000	370000	294000	557000	1.34502	2.819	1.49518	up
kz003755	Quercetin-3-sambubioside	83048-35-5	Flavonols	1340000	1040000	1130000	556000	318000	578000	1.31017	2.41736	1.27343	up
kz000909	Quercetin-3-O-rutinoside (Rutin)	153-18-4	Flavonols	1050000	955000	802000	364000	657000	238000	1.19919	2.22955	1.15675	up
kz000908	Quercetin-3-O-robinobioside	52525-35-6	Flavonols	1370000	1260000	868000	442000	835000	319000	1.16935	2.19173	1.13207	up
kz000912	Isorhamnetin-3-O-rutinoside (Narcissin)	604-80-8	Flavonols	136000	153000	102000	32300	78600	40000	1.26146	2.59112	1.37358	up
kz002215	Myricetin 3-O-galactoside	15648-86-9	Flavonols	54900	49000	33700	18900	12400	13200	1.36086	3.09213	1.6286	up
kz000900	Isorhamnetin-acetyl hexoside	-	Flavonols	1540000	1450000	1200000	3820000	4270000	6440000	1.3917	0.288369	-1.79401	down
kz002196	2'-Hydoxy,5-methoxy Genistein-O-rhamnosyl-glucoside	-	Isoflavones	23900	22200	23900	8130	10700	5400	1.36435	2.88898	1.53056	up
kz001001	Syringaresinol-Hex	-	Lignans	95000	174000	152000	68200	59000	58700	1.30297	2.26466	1.17929	up
kz001275	Methylmalonic acid	516-05-2	Organic acids	1980000	2320000	2860000	1050000	880000	934000	1.39937	2.5	1.32193	up
kz001276	Succinic acid	110-15-6	Organic acids	1900000	2300000	2780000	1030000	866000	929000	1.39622	2.4708	1.30498	up
kz001262	α-Hydroxyisobutyric acid	594-61-6	Organic acids	14300	11700	10900	22300	25200	30200	1.37731	0.474903	-1.07429	down
kz001294	Adipic Acid	124-04-9	Organic acids	376000	378000	541000	63200	149000	127000	1.34344	3.81781	1.93274	up
kz001295	2-Methylglutaric acid	617-62-9	Organic acids	1610000	1700000	2150000	546000	779000	794000	1.385	2.57669	1.36552	up
kz001307	Phthalic acid	88-99-3	Organic acids	1240000	989000	801000	156000	286000	225000	1.39674	4.54273	2.18356	up
kz000290	Aminomalonic acid	1068-84-4	Organic acids	1030000	1290000	1590000	520000	418000	507000	1.3882	2.70588	1.4361	up
kz001298	L-(+)-Tartaric acid	87-69-4	Organic acids	12100	13900	13100	54400	83400	81100	1.42466	0.17862	-2.48503	down
km0125	1-Aminocyclopropane carboxylic acid	22059-21-8	Organic acids	109000	106000	112000	33400	23900	85800	1.13484	2.28512	1.19227	up
kz001279	L-Homoserine	672-15-1	Organic acids	2570000	1770000	1880000	12900000	6560000	6310000	1.36028	0.241366	-2.05071	down
kz001313	SubericAcid	505-48-6	Organic acids	1360000	996000	1050000	413000	287000	298000	1.40273	3.41283	1.77097	up
kz001026	N-Hydroxy tryptamine	-	Others	242000	166000	161000	91500	93300	98300	1.3478	2.00989	1.00712	up
kz001018	3-Amino-1-propionic sulfonic acid	3687-18-1	Others	112000	122000	66100	32900	31000	45300	1.31512	2.74817	1.45847	up
kz001010	Pyrrole-2-carboxylic acid	634-97-9	Others	69000	107000	97200	100	100	100	1.4466	910.667	9.83078	up
kz001020	4-Methyl-5-thiazoleethanol	137-00-8	Others	334000	472000	382000	112000	194000	232000	1.25643	2.20818	1.14286	up
kz001159	Biotin	58-85-5	Others	239000	389000	295000	105000	91900	98500	1.39928	3.12458	1.64366	up
kz004133	L-Ascorbic acid	50-81-7	Others	1920000	2150000	1980000	1390000	655000	382000	1.17219	2.49279	1.31776	up
km1405	Nicotinic acid-hexoside	-	Others	83000	73400	58800	142000	177000	161000	1.38614	0.448333	-1.15736	down
kz001352	2,3,5,4'-Tetrahydroxy-stilbene-2-O-D-glucopyranoside	-	Others	291000	267000	310000	1160000	1580000	2540000	1.39812	0.164394	-2.60477	down
kz001351	2,4,6,4'-Tetrahydroxy-stilbene-2-O-D-glucopyranoside	-	Others	314000	251000	339000	1170000	1500000	2380000	1.39661	0.17901	-2.48189	down
kz000552	Cryptochlorogenic acid	905-99-7	Phenolic acids	778000	704000	410000	125000	58100	89800	1.37858	6.93294	2.79347	up
kz002551	Isosinapic acid-hexoside	-	Phenolic acids	4000000	4180000	4520000	1610000	1770000	1560000	1.44069	2.57085	1.36225	up
kz002562	4-O-(6′-O-glucosyl-4″-hydroxybenzoyl)-4-hydroxybenzyl alcohol	-	Phenolic acids	48300	47000	54400	339000	438000	279000	1.43091	0.141761	-2.81846	down
kz001562	5-Hydroxymethylfurfural	67-47-0	Phenolic acids	45900	18200	31500	121000	49900	84100	1.1652	0.374902	-1.41541	down
kz000494	Terephthalic acid	100-21-0	Phenolic acids	10000000	8680000	6660000	1300000	2670000	2230000	1.37414	4.0871	2.03108	up
kz000050	Homogentisic acid	451-13-8	Phenolic acids	224000	434000	314000	145000	90600	116000	1.30535	2.76451	1.46702	up
kz000076	3,4-Dihydroxybenzeneacetic acid	102-32-9	Phenolic acids	353000	569000	430000	151000	141000	145000	1.40297	3.09382	1.62939	up
kz000505	Coniferyl alcohol	458-35-5	Phenolic acids	142000	143000	154000	79200	56700	57800	1.39392	2.26639	1.1804	up
kz000520	Sinapic acid	530-59-6	Phenolic acids	272000	233000	218000	99100	115000	95200	1.41996	2.33754	1.22499	up
kz000558	Chlorogenic acid methyl ester	29708-87-0	Phenolic acids	247000	188000	152000	100	100	100	1.4465	1956.67	10.9342	up
kz005148	Lancerin	81991-99-3	Phenolic acids	102000	96800	103000	327000	460000	717000	1.38733	0.200665	-2.31714	down
kz005185	6-O-Caffeoylarbutin	136172-60-6	Phenolic acids	518000	998000	922000	150000	266000	294000	1.31189	3.4338	1.77981	up
kz002577	(2R,3R,5R,6R)-6-((((Z)-3-(3,4-dihydroxyphenyl)acryloyl)oxy)methyl)-3,4,5-trihydroxytetrahydro-2H-pyran-2-yl (E)-3-(4-hydroxy-3-methoxyphenyl)acrylate	-	Phenolic acids	96700	95300	124000	47300	19400	18900	1.3146	3.69159	1.88424	up
kz003516	Methyl-(2,4-dihydroxyphenyl)acetate	-	Phenolic acids	10900	28100	25800	47200	65600	62800	1.23797	0.369021	-1.43823	down
kz000504	Caffeic acid	331-39-5	Phenolic acids	627000	610000	400000	105000	107000	85400	1.42134	5.50437	2.46058	up
kz001075	Methyl gallate	99-24-1	Phenolic acids	12100	20500	83800	100	100	100	1.41883	388	8.59991	up
kz001633	Neoprzewaquinone A	630057-39-5	Quinones	21700	8040	10500	46300	37400	46100	1.30541	0.310015	-1.68959	down
kz002632	Dihydroisocucurbitacin I-葡萄糖苷	-	Terpenoids	59200	40400	64200	5910	9380	12900	1.38962	5.81057	2.53868	up
kz002631	Cucurbitacin D-O-glucoside	-	Terpenoids	54900	44200	37800	276000	203000	233000	1.43008	0.192275	-2.37875	down
kz005005	Rehmaionoside A	104112-06-3	Terpenoids	376000	520000	479000	185000	240000	198000	1.38477	2.20706	1.14213	up

## Sheet: LJ vs JLZ
Supplementary Table 2. Detailed information of differentially accumulated metabolites from different comparison group
Index	Compounds	CAS	Class	LJ_1	LJ_2	LJ_3	JLZ_1	JLZ_2	JLZ_3	VIP	Fold_Change	Log2FC	Type
km1410	N'-p-Coumaroyl putrescine	-	Alkaloids	4870000	5900000	4420000	1940000	1810000	1660000	1.5941	2.80776	1.48942	up
kz000032	Caffeoylagmatine	-	Alkaloids	145000	158000	118000	312000	304000	238000	1.53808	0.492974	-1.02042	down
kz000030	N-Caffeoylputrescine	29554-26-5	Alkaloids	951000	1750000	1040000	3090000	2750000	2600000	1.46406	0.443246	-1.17382	down
kz003916	Dihydrocaffeoylputrescine	-	Alkaloids	184000	292000	195000	584000	566000	517000	1.53946	0.402519	-1.31287	down
km1418	N-Sinapoyl putrescine	-	Alkaloids	194000	122000	97100	62700	55000	37500	1.41818	2.66173	1.41236	up
kz002419	Ergotamine	113-15-5	Alkaloids	6760000	7930000	4860000	2200000	3100000	2780000	1.50451	2.41955	1.27474	up
km0893	Pelargonidin 3-O-beta-D-glucoside（Callistephin chloride)	18466-51-8	Anthocyanins	15500	7940	11100	22200	32200	29700	1.46544	0.410702	-1.28384	down
kz000699	Petunidin-3-O-arabinoside	-	Anthocyanins	438000	275000	298000	90000	165000	131000	1.45891	2.61917	1.38911	up
kz003805	Cyanidin-O-Hexoside-O-pentoside	-	Anthocyanins	100	100	100	8850	6430	6770	1.6193	0.0136054	-6.19967	down
kz001188	Esculin(6,7-DihydroxyCoumarin-6-glucoside)	531-75-9	Coumarins	58000	124000	80200	405000	254000	169000	1.39737	0.316667	-1.65896	down
kz000431	Eriodictyol 7-O-glucoside	38965-51-4	Flavanones	100	100	100	14300	7850	7410	1.61483	0.0101488	-6.62254	down
kz000432	Persicoside	28978-03-2	Flavanones	257000	112000	179000	114000	24700	47600	1.25049	2.94149	1.55655	up
km0459	Baicalein (5,6,7-Trihydroxyflavone)	491-67-8	Flavones	52600	71900	31400	21700	19000	9410	1.36819	3.11116	1.63745	up
kz002603	Chrysoeriol 6-C-hexoside 8-C-hexoside-O-hexoside	-	Flavones	17900	28500	24400	100	100	100	1.62014	236	7.88264	up
kz002820	Limocitrin 7-glucoside	-	Flavonols	44000	16100	21900	773000	497000	97700	1.44666	0.0599547	-4.05998	down
km0685	Kaempferol 3-O-rhamnoside (Kaempferin)	482-39-3	Flavonols	33200	48900	38900	92600	275000	68500	1.29175	0.277459	-1.84965	down
km0185	Quercetin 3-O-a-L-rhamnoside (Quercitrin)	522-12-3	Flavonols	107000	157000	109000	365000	778000	218000	1.36783	0.274063	-1.86742	down
kz000897	Syringetin 3-O-hexoside	-	Flavonols	41400	21200	11600	712000	460000	84000	1.42528	0.0590764	-4.08127	down
km0936	Quercetin 7-O-β-D-Glucuronide	-	Flavonols	9430	15500	10200	44500	25900	39200	1.49493	0.320529	-1.64147	down
kz002678	Quercetin-3-O-(6''-O-acetyl)-galactoside	-	Flavonols	144000	293000	386000	118000	114000	107000	1.31466	2.42773	1.27961	up
kz000900	Isorhamnetin-acetyl hexoside	-	Flavonols	1090000	803000	1540000	3820000	4270000	6440000	1.53192	0.23627	-2.08149	down
kz002186	Glycitin	40246-10-4	Isoflavones	19200	5570	32800	51300	34800	34700	1.08715	0.476573	-1.06923	down
kz000997	Terpineol monO-glucoside	-	Lignans	76600	50500	54500	170000	243000	191000	1.57128	0.300662	-1.73378	down
kz005378	5'-methoxyisolariciresinol-9'-O-β-D-glucopyranoside	-	Lignans	4630000	3450000	7920000	11600000	15000000	14600000	1.44733	0.38835	-1.36457	down
kz001294	Adipic Acid	124-04-9	Organic acids	154000	199000	349000	63200	149000	127000	1.15735	2.06958	1.04933	up
kz000304	Jasmonic acid	77026-92-7	Organic acids	1030000	1570000	638000	280000	343000	573000	1.35207	2.70736	1.43689	up
kz000308	N-[(-)-Jasmonoyl]-(L)-Isoleucine (JA-L-Ile)	120330-93-0	Organic acids	35400	34700	19200	12300	5670	17100	1.30508	2.54634	1.34842	up
kz001280	2-Aminoethanesulfonic acid	107-35-7	Organic acids	392000	468000	642000	1070000	1690000	1780000	1.50628	0.330837	-1.59581	down
kz001266	DL-Glyceric Acid	473-81-4	Organic acids	78300	70600	127000	139000	248000	209000	1.37016	0.462919	-1.11117	down
kz004544	Orychophramarin A [7,8-dihydroxy-3-(4-hydroxyphenyl)-isocoumarin]	-	Others	64500	35100	62300	14200	22900	20600	1.45173	2.80589	1.48846	up
kz003004	Cichoriin	531-58-8	Others	74200	123000	76200	417000	232000	181000	1.41945	0.329398	-1.6021	down
kz004226	Prim-O-glucosylcimifugin	80681-45-4	Others	136000	80600	170000	43900	54300	56000	1.42441	2.50713	1.32604	up
kz001018	3-Amino-1-propionic sulfonic acid	3687-18-1	Others	21500	13900	11600	32900	31000	45300	1.44222	0.430403	-1.21624	down
kz001010	Pyrrole-2-carboxylic acid	634-97-9	Others	63100	49800	36400	100	100	100	1.61879	497.667	8.95904	up
kz000175	Benzamide	55-21-0	Others	1540000	1260000	1500000	784000	517000	515000	1.52735	2.36784	1.24357	up
kz001013	Phenethylamine	64-04-0	Others	5780000	4860000	5750000	3040000	2060000	1980000	1.52764	2.31497	1.21099	up
kz001159	Biotin	58-85-5	Others	197000	250000	181000	105000	91900	98500	1.56788	2.12593	1.08809	up
km1313	Kinetin 9-riboside	-	Others	770000	931000	1270000	468000	453000	249000	1.41969	2.53932	1.34444	up
km0258	(+)-cis,trans-Abscisic acid (ABA)	21293-29-8	Others	4110000	1930000	8110000	1340000	1780000	1650000	1.18922	2.96646	1.56874	up
kz001352	2,3,5,4'-Tetrahydroxy-stilbene-2-O-D-glucopyranoside	-	Others	608000	740000	1200000	1160000	1580000	2540000	1.22268	0.482576	-1.05117	down
kz001351	2,4,6,4'-Tetrahydroxy-stilbene-2-O-D-glucopyranoside	-	Others	604000	656000	1180000	1170000	1500000	2380000	1.24717	0.483168	-1.0494	down
kz000500	Riboprine	7724-76-7	Phenolic acids	234000	213000	154000	101000	74500	52000	1.46228	2.64176	1.4015	up
kz000553	Neochlorogenic acid(5-O-Caffeoylquinic acid)	906-33-2	Phenolic acids	1110000	1990000	1440000	3620000	19600000	1760000	1.06368	0.181745	-2.46001	down
kz002550	Feruloyl glucose	-	Phenolic acids	1100000	1160000	1390000	3300000	3410000	2820000	1.59696	0.383001	-1.38458	down
kz002559	6-O-feruloyl-β-glucose	137887-25-3	Phenolic acids	73000	58400	106000	183000	179000	167000	1.4991	0.448771	-1.15595	down
kz002562	4-O-(6′-O-glucosyl-4″-hydroxybenzoyl)-4-hydroxybenzyl alcohol	-	Phenolic acids	78500	69100	98200	339000	438000	279000	1.58897	0.232765	-2.10305	down
kz000590	3,4-Dicaffeoylquinic acid	14534-61-3	Phenolic acids	438000	470000	456000	1080000	1490000	577000	1.33173	0.433429	-1.20613	down
kz000588	Isochlorogenic acid C	57378-72-0	Phenolic acids	468000	469000	447000	1070000	1400000	610000	1.37555	0.449351	-1.15409	down
kz000589	Isochlorogenic acid A	2450-53-5	Phenolic acids	475000	502000	430000	1070000	1500000	554000	1.27683	0.450384	-1.15077	down
kz000485	p-Hydroxyphenyl acetic acid	156-38-7	Phenolic acids	21500	26500	33400	100	100	100	1.61981	271.333	8.08392	up
kz003395	3,4-Dihydroxyacetophenone	1197-09-7	Phenolic acids	5960	3450	13700	1820	1680	3210	1.26788	3.44411	1.78413	up
kz000050	Homogentisic acid	451-13-8	Phenolic acids	291000	285000	361000	145000	90600	116000	1.55137	2.66496	1.41411	up
kz000076	3,4-Dihydroxybenzeneacetic acid	102-32-9	Phenolic acids	305000	391000	304000	151000	141000	145000	1.59162	2.28833	1.19429	up
kz000505	Coniferyl alcohol	458-35-5	Phenolic acids	215000	323000	154000	79200	56700	57800	1.51648	3.57253	1.83695	up
kz000520	Sinapic acid	530-59-6	Phenolic acids	261000	140000	482000	99100	115000	95200	1.26729	2.85483	1.51341	up
kz000057	Caftaric acid	67879-58-7	Phenolic acids	118000	117000	128000	211000	328000	341000	1.52272	0.4125	-1.27753	down
kz000532	Protocatechuic acid-4-glucoside	-	Phenolic acids	481000	377000	389000	621000	1130000	1090000	1.43854	0.43893	-1.18794	down
kz000567	Ditartaroyl-hydroxylcoumarin	-	Phenolic acids	219000	253000	428000	563000	694000	596000	1.41866	0.485699	-1.04187	down
kz000558	Chlorogenic acid methyl ester	29708-87-0	Phenolic acids	41900	40000	41900	100	100	100	1.62108	412.667	8.68883	up
kz000561	Syringin	118-34-3	Phenolic acids	75700	37500	102000	33500	41900	32100	1.13177	2.00186	1.00134	up
kz002577	(2R,3R,5R,6R)-6-((((Z)-3-(3,4-dihydroxyphenyl)acryloyl)oxy)methyl)-3,4,5-trihydroxytetrahydro-2H-pyran-2-yl (E)-3-(4-hydroxy-3-methoxyphenyl)acrylate	-	Phenolic acids	71400	93300	134000	47300	19400	18900	1.42841	3.48949	1.80301	up
kz000482	p-Coumaryl alcohol	3690/5/9	Phenolic acids	27900	156000	54600	10500	23600	16400	1.26414	4.72277	2.23963	up
km0479	Chlorogenic acid (3-O-Caffeoylquinic acid)	327-97-9	Phenolic acids	979000	2080000	1370000	4170000	24500000	2100000	1.13807	0.143939	-2.79647	down
km1300	Hydroxy-methoxycinnamate	-	Phenolic acids	164000	181000	185000	453000	563000	429000	1.60014	0.366782	-1.44701	down
kz001075	Methyl gallate	99-24-1	Phenolic acids	9160	7740	12700	100	100	100	1.61725	98.6667	6.62449	up
kz003038	3-O-(2-O-Acetyl-β-D-glucopyranosyl) oleanolic acid	-	Terpenoids	2390000	1220000	1040000	829000	162000	184000	1.30803	3.95745	1.98457	up
kz002627	Lucyoside?O	-	Terpenoids	32700	182000	49500	253000	165000	180000	1.13807	0.441806	-1.17852	down
kz002641	Dihydroisocucurbitacin I-malGlu	-	Terpenoids	14400	17100	12600	65000	56800	104000	1.56114	0.195306	-2.35619	down
kz002644	Lucyoside?F	-	Terpenoids	372000	580000	384000	1660000	1160000	1360000	1.54228	0.319617	-1.64558	down
kz005005	Rehmaionoside A	104112-06-3	Terpenoids	62200	79000	88400	185000	240000	198000	1.57152	0.368539	-1.44011	down

## Sheet: LBS vs JLZ
Supplementary Table 2. Detailed information of differentially accumulated metabolites from different comparison group
Index	Compounds	CAS	Class	LBS_1	LBS_2	LBS_3	JLZ_1	JLZ_2	JLZ_3	VIP	Fold_Change	Log2FC	Type
km1411	N-p-Coumaroyl putrescine	34136-53-3	Alkaloids	1030000	1600000	820000	6460000	9900000	9540000	1.48192	0.133205	-2.90828	down
km1410	N'-p-Coumaroyl putrescine	-	Alkaloids	738000	764000	476000	1940000	1810000	1660000	1.45764	0.365619	-1.45159	down
km1394	N'-Feruloyl putrescine	-	Alkaloids	507000	934000	486000	1500000	1850000	1580000	1.38545	0.390872	-1.35523	down
kz000032	Caffeoylagmatine	-	Alkaloids	45000	168000	64500	312000	304000	238000	1.27843	0.324941	-1.62175	down
kz000042	N-p-Coumaroylhydroxyagmatine	-	Alkaloids	4180	7940	5340	9060	17700	17900	1.28142	0.390954	-1.35493	down
kz000030	N-Caffeoylputrescine	29554-26-5	Alkaloids	197000	451000	210000	3090000	2750000	2600000	1.4802	0.101659	-3.29819	down
kz003916	Dihydrocaffeoylputrescine	-	Alkaloids	42100	110000	43800	584000	566000	517000	1.46112	0.117516	-3.08906	down
kz003918	Dihydroferuloylputrescine	-	Alkaloids	709000	1270000	596000	2170000	2700000	2210000	1.38598	0.363701	-1.45918	down
kz000455	N-Feruloylagmatine	-	Alkaloids	68700	199000	106000	433000	249000	153000	1.03777	0.447545	-1.1599	down
kz000454	Fer-agmatine	-	Alkaloids	440000	1040000	517000	1910000	1770000	1340000	1.31169	0.397809	-1.32985	down
kz000444	Agmatine	306-60-5	Alkaloids	2810000	2920000	2480000	6470000	9720000	8960000	1.48531	0.326441	-1.6151	down
kz000443	N-Acetylputrescine	18233-70-0	Alkaloids	2810000	3030000	2390000	6290000	9850000	9350000	1.46902	0.322872	-1.63097	down
kz000240	Trans-Zeatin-9-N-Glucoside	-	Alkaloids	23900	36200	20200	829000	1170000	825000	1.5158	0.0284348	-5.1362	down
kz002419	Ergotamine	113-15-5	Alkaloids	10700000	6360000	4620000	2200000	3100000	2780000	1.31489	2.68317	1.42394	up
km0893	Pelargonidin 3-O-beta-D-glucoside（Callistephin chloride)	18466-51-8	Anthocyanins	6270	5710	5010	22200	32200	29700	1.5085	0.202021	-2.30742	down
kz002203	petunidin-O-pentoside	-	Anthocyanins	3770	6790	11700	23100	16800	16600	1.25632	0.393982	-1.3438	down
kz001188	Esculin(6,7-DihydroxyCoumarin-6-glucoside)	531-75-9	Coumarins	33900	193000	47600	405000	254000	169000	1.13212	0.331522	-1.59282	down
kz001183	O-Feruloyl coumarin	-	Coumarins	4920	10100	4950	16200	11700	18500	1.26818	0.430388	-1.21629	down
km0574	Epigallate catechin gallate (EGCG)	989-51-5	Flavanols	1200000	502000	1320000	804000	211000	150000	1.04334	2.59399	1.37517	up
kz000981	Gallocatechin 3-O-gallate	5127-64-0	Flavanols	1240000	492000	1300000	849000	209000	160000	1.0175	2.48933	1.31576	up
kz000432	Persicoside	28978-03-2	Flavanones	86100	187000	138000	114000	24700	47600	1.07497	2.20666	1.14186	up
kz000133	Apigenin O-malonylhexoside	-	Flavones	3100	3050	4990	5490	11500	94000	1.01515	0.100369	-3.31661	down
kz003986	Apigenin-O-Malonyl-O-Hexoside-O-Pentoside	-	Flavones	8740	9340	7330	11200	33500	209000	1.02857	0.100158	-3.31966	down
kz002603	Chrysoeriol 6-C-hexoside 8-C-hexoside-O-hexoside	-	Flavones	13800	11300	11600	100	100	100	1.52389	122.333	6.93467	up
kz002820	Limocitrin 7-glucoside	-	Flavonols	9150	15800	4470	773000	497000	97700	1.42551	0.0215106	-5.53881	down
kz002824	Limocitrin 3,7-diglucoside	-	Flavonols	303000	197000	168000	134000	106000	75900	1.26108	2.11459	1.08038	up
kz002823	Limocitrin 3-sophoroside	-	Flavonols	301000	201000	198000	141000	93300	74000	1.31958	2.27052	1.18302	up
kz000897	Syringetin 3-O-hexoside	-	Flavonols	100	100	100	712000	460000	84000	1.51118	0.000238854	-12.0316	down
km0546	Dihydromyricetin	27200-12-0	Flavonols	417000	466000	743000	288000	229000	232000	1.36005	2.17089	1.11829	up
kz002604	Kaempferol-3-O-(6''-acetyl)-glucoside	-	Flavonols	22600	85000	39500	314000	355000	276000	1.41262	0.155661	-2.68352	down
kz002678	Quercetin-3-O-(6''-O-acetyl)-galactoside	-	Flavonols	10900	65200	14500	118000	114000	107000	1.2475	0.267257	-1.9037	down
kz002995	Quercetin-7-O-(6'-O-malonyl)-β-D-glucoside	-	Flavonols	15800	43300	20900	126000	133000	98300	1.4111	0.223901	-2.15906	down
kz000900	Isorhamnetin-acetyl hexoside	-	Flavonols	230000	316000	263000	3820000	4270000	6440000	1.50682	0.0556779	-4.16675	down
kz000997	Terpineol monO-glucoside	-	Lignans	113000	83100	61900	170000	243000	191000	1.39592	0.427152	-1.22718	down
kz005378	5'-methoxyisolariciresinol-9'-O-β-D-glucopyranoside	-	Lignans	3070000	4340000	4430000	11600000	15000000	14600000	1.48304	0.287379	-1.79898	down
kz001295	2-Methylglutaric acid	617-62-9	Organic acids	1540000	1890000	1030000	546000	779000	794000	1.3161	2.10477	1.07366	up
kz000312	A-Ketoglutaric acid	328-50-7	Organic acids	428000	403000	184000	558000	578000	978000	1.14445	0.480132	-1.0585	down
kz001313	SubericAcid	505-48-6	Organic acids	671000	1680000	687000	413000	287000	298000	1.30845	3.04409	1.60601	up
kz004544	Orychophramarin A [7,8-dihydroxy-3-(4-hydroxyphenyl)-isocoumarin]	-	Others	58000	65700	42800	14200	22900	20600	1.43194	2.88562	1.52888	up
kz003004	Cichoriin	531-58-8	Others	43600	189000	50800	417000	232000	181000	1.14886	0.341446	-1.55027	down
kz002608	Colocynthosides A	-	Others	17100	9920	9160	47900	35900	32800	1.4347	0.310292	-1.6883	down
kz001010	Pyrrole-2-carboxylic acid	634-97-9	Others	44900	59900	21000	100	100	100	1.518	419.333	8.71195	up
kz001155	Nicotinic acid	59-67-6	Others	59100	64500	51600	119000	155000	89300	1.39129	0.482246	-1.05216	down
kz001159	Biotin	58-85-5	Others	151000	235000	227000	105000	91900	98500	1.42343	2.07515	1.05322	up
kz000258	Nicotinate D-ribonucleoside	17720-18-2	Others	809000	930000	1550000	609000	467000	540000	1.30065	2.03527	1.02522	up
kz001162	4-Pyridoxic acid O-hexoside	-	Others	25300	45300	23400	37300	108000	87100	1.13308	0.404475	-1.30588	down
km0258	(+)-cis,trans-Abscisic acid (ABA)	21293-29-8	Others	2920000	4440000	5590000	1340000	1780000	1650000	1.40524	2.71488	1.44089	up
kz000053	Isoferulic Acid	537-73-5	Phenolic acids	1180000	1200000	898000	502000	520000	596000	1.46423	2.02596	1.0186	up
kz000056	Salicylic acid glucoside	-	Phenolic acids	275000	209000	136000	488000	608000	577000	1.41285	0.370592	-1.4321	down
kz000552	Cryptochlorogenic acid	905-99-7	Phenolic acids	123000	582000	161000	125000	58100	89800	1.05643	3.17332	1.66599	up
kz002550	Feruloyl glucose	-	Phenolic acids	455000	600000	366000	3300000	3410000	2820000	1.50567	0.149108	-2.74557	down
kz002562	4-O-(6′-O-glucosyl-4″-hydroxybenzoyl)-4-hydroxybenzyl alcohol	-	Phenolic acids	73900	62400	38900	339000	438000	279000	1.48628	0.165909	-2.59154	down
kz000485	p-Hydroxyphenyl acetic acid	156-38-7	Phenolic acids	15900	35200	40400	100	100	100	1.51963	305	8.25267	up
kz003395	3,4-Dihydroxyacetophenone	1197-09-7	Phenolic acids	5150	7490	8560	1820	1680	3210	1.41915	3.15946	1.65968	up
kz000076	3,4-Dihydroxybenzeneacetic acid	102-32-9	Phenolic acids	338000	267000	269000	151000	141000	145000	1.48111	2	1	up
kz000520	Sinapic acid	530-59-6	Phenolic acids	231000	409000	459000	99100	115000	95200	1.43906	3.55318	1.82911	up
kz000057	Caftaric acid	67879-58-7	Phenolic acids	132000	130000	69600	211000	328000	341000	1.3504	0.376818	-1.40806	down
kz000532	Protocatechuic acid-4-glucoside	-	Phenolic acids	171000	248000	240000	621000	1130000	1090000	1.45236	0.231961	-2.10805	down
kz003942	2,6-Di-t-butylphenol	128-39-2	Phenolic acids	1040000	873000	1040000	392000	454000	464000	1.49304	2.2542	1.17261	up
kz000550	Coniferin	531-29-3	Phenolic acids	558000	1670000	550000	2180000	2320000	1220000	1.06796	0.485664	-1.04197	down
kz000558	Chlorogenic acid methyl ester	29708-87-0	Phenolic acids	71000	251000	86600	100	100	100	1.5193	1362	10.4115	up
kz000561	Syringin	118-34-3	Phenolic acids	100	100	100	33500	41900	32100	1.52605	0.0027907	-8.48516	down
kz001458	Regaloside F	-	Phenolic acids	5250	3600	3280	4390	19200	14700	1.11877	0.316793	-1.65839	down
kz005185	6-O-Caffeoylarbutin	136172-60-6	Phenolic acids	898000	1120000	319000	150000	266000	294000	1.1966	3.29155	1.71877	up
kz002576	((2R,3R,5R,6R)-6-(((E)-3-(3,4-dihydroxyphenyl)acryloyl)oxy)-3,4,5-trihydroxytetrahydro-2H-pyran-2-yl)methyl (Z)-3-(3,4-dihydroxyphenyl)acrylate	-	Phenolic acids	48700	28300	28200	84900	94900	98900	1.43802	0.377467	-1.40558	down
km1300	Hydroxy-methoxycinnamate	-	Phenolic acids	100000	103000	64300	453000	563000	429000	1.49873	0.184983	-2.43454	down
kz001075	Methyl gallate	99-24-1	Phenolic acids	11100	3940	14900	100	100	100	1.49618	99.8	6.64097	up
kz002933	Ixerin D	-	Terpenoids	37800	61000	23700	46500	173000	154000	1.09799	0.327979	-1.60833	down
kz002616	23,24-Dihydro cucurbitacin E	-	Terpenoids	15900	13100	16200	67800	74000	53700	1.515	0.231202	-2.11277	down
kz002615	Cucurbitacin E	18444-66-1	Terpenoids	31300	40400	43300	96400	90300	95300	1.48201	0.407801	-1.29406	down
kz002620	Cucurbitacin A	6040-19-3	Terpenoids	133000	108000	79300	286000	306000	265000	1.46394	0.373746	-1.41987	down
kz002621	Mogroside IE	-	Terpenoids	10600	15300	13400	41800	49600	48700	1.49467	0.280514	-1.83386	down
kz002632	Dihydroisocucurbitacin I-葡萄糖苷	-	Terpenoids	79100	120000	81800	5910	9380	12900	1.49413	9.96453	3.3168	up
kz002631	Cucurbitacin D-O-glucoside	-	Terpenoids	100	100	100	276000	203000	233000	1.52408	0.000421348	-11.2127	down
kz002635	Cucurbitacin E O-rhamnoside	-	Terpenoids	100	100	100	70400	59400	78700	1.52334	0.00143885	-9.44087	down
kz002637	Cucurbitacin E O-glucoside	1398-78-3	Terpenoids	2180000	1930000	1740000	5160000	5440000	5400000	1.51426	0.365625	-1.45156	down
kz002644	Lucyoside?F	-	Terpenoids	377000	231000	314000	1660000	1160000	1360000	1.48767	0.220574	-2.18066	down
km0501	Cucurbitacin B	6199-67-3	Terpenoids	11500	13600	12600	88900	123000	96500	1.51952	0.122244	-3.03217	down
kz005005	Rehmaionoside A	104112-06-3	Terpenoids	27300	37400	45000	185000	240000	198000	1.49945	0.176083	-2.50567	down
