# Supplementary material for: Integrated Secondary Metabolomic and Antioxidant Ability Analysis Reveals the Accumulation Patterns of Metabolites in Momordica charantia L. of Different Cultivars
Source: Int J Mol Sci. 2023 Sep 24;24(19):14495. doi: 10.3390/ijms241914495 (PMC10572697; doi:10.3390/ijms241914495)
Supplement: Supplementary file 1 [file ijms-24-14495-s001.zip › Supplementary Table S3.xlsx]

## Sheet: PG vs JLZ
Supplementary Table 3. Detailed information of KEGG enrichment analysis of the differentially accumulated metabolites
#Kegg_pathway	ko_id	Cluter_frequency	Metabolome_frequency	P-value	Corrected_P-value	Pathway
Flavone and flavonol biosynthesis	ko00944	8 out of 40 20%	11 out of 118 9.32203389830508%	0.00704426114540109	0.274726184670642	https:\\www.genome.jp\dbget-bin\www_bget?map00944, accessed on 30 December 2022
Plant hormone signal transduction	ko04075	5 out of 40 12.5%	6 out of 118 5.08474576271186%	0.0167406922007723	0.652886995830118	https:\\www.genome.jp\dbget-bin\www_bget?map04075, accessed on 30 December 2022
Isoflavonoid biosynthesis	ko00943	3 out of 40 7.5%	3 out of 118 2.54237288135593%	0.0370153906097798	1	https:\\www.genome.jp\dbget-bin\www_bget?map00943, accessed on 30 December 2022
Phenylalanine metabolism	ko00360	3 out of 40 7.5%	5 out of 118 4.23728813559322%	0.214079400977477	1	https:\\www.genome.jp\dbget-bin\www_bget?map00360, accessed on 30 December 2022
Vitamin B6 metabolism	ko00750	2 out of 40 5%	3 out of 118 2.54237288135593%	0.264952269627897	1	https:\\www.genome.jp\dbget-bin\www_bget?map00750, accessed on 30 December 2022
Anthocyanin biosynthesis	ko00942	2 out of 40 5%	3 out of 118 2.54237288135593%	0.264952269627897	1	https:\\www.genome.jp\dbget-bin\www_bget?map00942, accessed on 30 December 2022
Porphyrin and chlorophyll metabolism	ko00860	1 out of 40 2.5%	1 out of 118 0.847457627118644%	0.338983050847458	1	https:\\www.genome.jp\dbget-bin\www_bget?map00860, accessed on 30 December 2022
Carotenoid biosynthesis	ko00906	1 out of 40 2.5%	1 out of 118 0.847457627118644%	0.338983050847458	1	https:\\www.genome.jp\dbget-bin\www_bget?map00906, accessed on 30 December 2022
alpha-Linolenic acid metabolism	ko00592	1 out of 40 2.5%	1 out of 118 0.847457627118644%	0.338983050847458	1	https:\\www.genome.jp\dbget-bin\www_bget?map00592, accessed on 30 December 2022
Valine, leucine and isoleucine degradation	ko00280	1 out of 40 2.5%	1 out of 118 0.847457627118644%	0.338983050847458	1	https:\\www.genome.jp\dbget-bin\www_bget?map00280, accessed on 30 December 2022
Sulfur relay system	ko04122	1 out of 40 2.5%	1 out of 118 0.847457627118644%	0.338983050847458	1	https:\\www.genome.jp\dbget-bin\www_bget?map04122, accessed on 30 December 2022
D-Arginine and D-ornithine metabolism	ko00472	1 out of 40 2.5%	1 out of 118 0.847457627118644%	0.338983050847458	1	https:\\www.genome.jp\dbget-bin\www_bget?map00472, accessed on 30 December 2022
Biosynthesis of secondary metabolites	ko01110	17 out of 40 42.5%	46 out of 118 38.9830508474576%	0.357423644162428	1	https:\\www.genome.jp\dbget-bin\www_bget?map01110, accessed on 30 December 2022
Phenylpropanoid biosynthesis	ko00940	5 out of 40 12.5%	12 out of 118 10.1694915254237%	0.381059895324729	1	https:\\www.genome.jp\dbget-bin\www_bget?map00940, accessed on 30 December 2022
Pyruvate metabolism	ko00620	2 out of 40 5%	4 out of 118 3.38983050847458%	0.417570875579159	1	https:\\www.genome.jp\dbget-bin\www_bget?map00620, accessed on 30 December 2022
Propanoate metabolism	ko00640	2 out of 40 5%	4 out of 118 3.38983050847458%	0.417570875579159	1	https:\\www.genome.jp\dbget-bin\www_bget?map00640, accessed on 30 December 2022
ABC transporters	ko02010	4 out of 40 10%	10 out of 118 8.47457627118644%	0.456739425590101	1	https:\\www.genome.jp\dbget-bin\www_bget?map02010, accessed on 30 December 2022
Arginine and proline metabolism	ko00330	4 out of 40 10%	11 out of 118 9.32203389830508%	0.548498176166806	1	https:\\www.genome.jp\dbget-bin\www_bget?map00330, accessed on 30 December 2022
Tryptophan metabolism	ko00380	3 out of 40 7.5%	8 out of 118 6.77966101694915%	0.54961416097111	1	https:\\www.genome.jp\dbget-bin\www_bget?map00380, accessed on 30 December 2022
Tropane, piperidine and pyridine alkaloid biosynthesis	ko00960	2 out of 40 5%	5 out of 118 4.23728813559322%	0.553231858646948	1	https:\\www.genome.jp\dbget-bin\www_bget?map00960, accessed on 30 December 2022
Lysine degradation	ko00310	2 out of 40 5%	5 out of 118 4.23728813559322%	0.553231858646948	1	https:\\www.genome.jp\dbget-bin\www_bget?map00310, accessed on 30 December 2022
Glutathione metabolism	ko00480	2 out of 40 5%	5 out of 118 4.23728813559322%	0.553231858646948	1	https:\\www.genome.jp\dbget-bin\www_bget?map00480, accessed on 30 December 2022
Glycine, serine and threonine metabolism	ko00260	2 out of 40 5%	5 out of 118 4.23728813559322%	0.553231858646948	1	https:\\www.genome.jp\dbget-bin\www_bget?map00260, accessed on 30 December 2022
Oxidative phosphorylation	ko00190	1 out of 40 2.5%	2 out of 118 1.69491525423729%	0.56497175141243	1	https:\\www.genome.jp\dbget-bin\www_bget?map00190, accessed on 30 December 2022
Valine, leucine and isoleucine biosynthesis	ko00290	1 out of 40 2.5%	2 out of 118 1.69491525423729%	0.56497175141243	1	https:\\www.genome.jp\dbget-bin\www_bget?map00290, accessed on 30 December 2022
Thiamine metabolism	ko00730	1 out of 40 2.5%	2 out of 118 1.69491525423729%	0.56497175141243	1	https:\\www.genome.jp\dbget-bin\www_bget?map00730, accessed on 30 December 2022
Phenylalanine, tyrosine and tryptophan biosynthesis	ko00400	1 out of 40 2.5%	3 out of 118 2.54237288135593%	0.714981492304695	1	https:\\www.genome.jp\dbget-bin\www_bget?map00400, accessed on 30 December 2022
Sulfur metabolism	ko00920	1 out of 40 2.5%	3 out of 118 2.54237288135593%	0.714981492304695	1	https:\\www.genome.jp\dbget-bin\www_bget?map00920, accessed on 30 December 2022
Pyrimidine metabolism	ko00240	1 out of 40 2.5%	4 out of 118 3.38983050847458%	0.81411836454654	1	https:\\www.genome.jp\dbget-bin\www_bget?map00240, accessed on 30 December 2022
Tyrosine metabolism	ko00350	1 out of 40 2.5%	4 out of 118 3.38983050847458%	0.81411836454654	1	https:\\www.genome.jp\dbget-bin\www_bget?map00350, accessed on 30 December 2022
Citrate cycle (TCA cycle)	ko00020	1 out of 40 2.5%	5 out of 118 4.23728813559322%	0.879339991021438	1	https:\\www.genome.jp\dbget-bin\www_bget?map00020, accessed on 30 December 2022
Butanoate metabolism	ko00650	1 out of 40 2.5%	5 out of 118 4.23728813559322%	0.879339991021438	1	https:\\www.genome.jp\dbget-bin\www_bget?map00650, accessed on 30 December 2022
Alanine, aspartate and glutamate metabolism	ko00250	1 out of 40 2.5%	7 out of 118 5.93220338983051%	0.94989024911573	1	https:\\www.genome.jp\dbget-bin\www_bget?map00250, accessed on 30 December 2022
2-Oxocarboxylic acid metabolism	ko01210	1 out of 40 2.5%	7 out of 118 5.93220338983051%	0.94989024911573	1	https:\\www.genome.jp\dbget-bin\www_bget?map01210, accessed on 30 December 2022
Glyoxylate and dicarboxylate metabolism	ko00630	1 out of 40 2.5%	7 out of 118 5.93220338983051%	0.94989024911573	1	https:\\www.genome.jp\dbget-bin\www_bget?map00630, accessed on 30 December 2022
Nicotinate and nicotinamide metabolism	ko00760	1 out of 40 2.5%	7 out of 118 5.93220338983051%	0.94989024911573	1	https:\\www.genome.jp\dbget-bin\www_bget?map00760, accessed on 30 December 2022
Carbon metabolism	ko01200	1 out of 40 2.5%	8 out of 118 6.77966101694915%	0.967947817001953	1	https:\\www.genome.jp\dbget-bin\www_bget?map01200, accessed on 30 December 2022
Metabolic pathways	ko01100	26 out of 40 65%	88 out of 118 74.5762711864407%	0.972088730576005	1	https:\\www.genome.jp\dbget-bin\www_bget?map01100, accessed on 30 December 2022
Biosynthesis of amino acids	ko01230	1 out of 40 2.5%	9 out of 118 7.6271186440678%	0.97960315627397	1	https:\\www.genome.jp\dbget-bin\www_bget?map01230, accessed on 30 December 2022

## Sheet: BFM vs JLZ
Supplementary Table 3. Detailed information of KEGG enrichment analysis of the differentially accumulated metabolites
#Kegg_pathway	ko_id	Cluter_frequency	Metabolome_frequency	P-value	Corrected_P-value	Pathway
2-Oxocarboxylic acid metabolism	ko01210	3 out of 16 18.75%	7 out of 117 5.98290598290598%	0.0526793900037381	1	https:\\www.genome.jp\dbget-bin\www_bget?map01210, accessed on 30 December 2022
Pyruvate metabolism	ko00620	2 out of 16 12.5%	4 out of 117 3.41880341880342%	0.0896151114726034	1	https:\\www.genome.jp\dbget-bin\www_bget?map00620, accessed on 30 December 2022
Biosynthesis of amino acids	ko01230	3 out of 16 18.75%	9 out of 117 7.69230769230769%	0.105716045038458	1	https:\\www.genome.jp\dbget-bin\www_bget?map01230, accessed on 30 December 2022
Carotenoid biosynthesis	ko00906	1 out of 16 6.25%	1 out of 117 0.854700854700855%	0.136752136752137	1	https:\\www.genome.jp\dbget-bin\www_bget?map00906, accessed on 30 December 2022
Glycolysis / Gluconeogenesis	ko00010	1 out of 16 6.25%	1 out of 117 0.854700854700855%	0.136752136752137	1	https:\\www.genome.jp\dbget-bin\www_bget?map00010, accessed on 30 December 2022
Carbon fixation in photosynthetic organisms	ko00710	1 out of 16 6.25%	1 out of 117 0.854700854700855%	0.136752136752137	1	https:\\www.genome.jp\dbget-bin\www_bget?map00710, accessed on 30 December 2022
Citrate cycle (TCA cycle)	ko00020	2 out of 16 12.5%	5 out of 117 4.27350427350427%	0.137357354069914	1	https:\\www.genome.jp\dbget-bin\www_bget?map00020, accessed on 30 December 2022
Phenylpropanoid biosynthesis	ko00940	3 out of 16 18.75%	12 out of 117 10.2564102564103%	0.211832898760065	1	https:\\www.genome.jp\dbget-bin\www_bget?map00940, accessed on 30 December 2022
Alanine, aspartate and glutamate metabolism	ko00250	2 out of 16 12.5%	7 out of 117 5.98290598290598%	0.244333848673502	1	https:\\www.genome.jp\dbget-bin\www_bget?map00250, accessed on 30 December 2022
Glyoxylate and dicarboxylate metabolism	ko00630	2 out of 16 12.5%	7 out of 117 5.98290598290598%	0.244333848673502	1	https:\\www.genome.jp\dbget-bin\www_bget?map00630, accessed on 30 December 2022
Ubiquinone and other terpenoid-quinone biosynthesis	ko00130	1 out of 16 6.25%	2 out of 117 1.70940170940171%	0.255820807544944	1	https:\\www.genome.jp\dbget-bin\www_bget?map00130, accessed on 30 December 2022
Valine, leucine and isoleucine biosynthesis	ko00290	1 out of 16 6.25%	2 out of 117 1.70940170940171%	0.255820807544944	1	https:\\www.genome.jp\dbget-bin\www_bget?map00290, accessed on 30 December 2022
Isoflavonoid biosynthesis	ko00943	1 out of 16 6.25%	2 out of 117 1.70940170940171%	0.255820807544944	1	https:\\www.genome.jp\dbget-bin\www_bget?map00943, accessed on 30 December 2022
Folate biosynthesis	ko00790	1 out of 16 6.25%	2 out of 117 1.70940170940171%	0.255820807544944	1	https:\\www.genome.jp\dbget-bin\www_bget?map00790, accessed on 30 December 2022
Carbon metabolism	ko01200	2 out of 16 12.5%	8 out of 117 6.83760683760684%	0.300087873013797	1	https:\\www.genome.jp\dbget-bin\www_bget?map01200, accessed on 30 December 2022
Flavone and flavonol biosynthesis	ko00944	2 out of 16 12.5%	11 out of 117 9.4017094017094%	0.462514931827561	1	https:\\www.genome.jp\dbget-bin\www_bget?map00944, accessed on 30 December 2022
Arginine and proline metabolism	ko00330	2 out of 16 12.5%	11 out of 117 9.4017094017094%	0.462514931827561	1	https:\\www.genome.jp\dbget-bin\www_bget?map00330, accessed on 30 December 2022
Plant hormone signal transduction	ko04075	1 out of 16 6.25%	6 out of 117 5.12820512820513%	0.594787715955358	1	https:\\www.genome.jp\dbget-bin\www_bget?map04075, accessed on 30 December 2022
Biosynthesis of secondary metabolites	ko01110	6 out of 16 37.5%	46 out of 117 39.3162393162393%	0.663406684135641	1	https:\\www.genome.jp\dbget-bin\www_bget?map01110, accessed on 30 December 2022
ABC transporters	ko02010	1 out of 16 6.25%	10 out of 117 8.54700854700855%	0.78460336219307	1	https:\\www.genome.jp\dbget-bin\www_bget?map02010, accessed on 30 December 2022
Metabolic pathways	ko01100	10 out of 16 62.5%	88 out of 117 75.2136752136752%	0.938223081981223	1	https:\\www.genome.jp\dbget-bin\www_bget?map01100, accessed on 30 December 2022

## Sheet: RB vs JLZ
Supplementary Table 3. Detailed information of KEGG enrichment analysis of the differentially accumulated metabolites
#Kegg_pathway	ko_id	Cluter_frequency	Metabolome_frequency	P-value	Corrected_P-value	Pathway
Anthocyanin biosynthesis	ko00942	3 out of 22 13.6363636363636%	3 out of 117 2.56410256410256%	0.0059201168646446	0.153923038480759	https:\\www.genome.jp\dbget-bin\www_bget?map00942, accessed on 30 December 2022
Arginine and proline metabolism	ko00330	4 out of 22 18.1818181818182%	11 out of 117 9.4017094017094%	0.125203648726619	1	https:\\www.genome.jp\dbget-bin\www_bget?map00330, accessed on 30 December 2022
Phenylpropanoid biosynthesis	ko00940	4 out of 22 18.1818181818182%	12 out of 117 10.2564102564103%	0.163875036946323	1	https:\\www.genome.jp\dbget-bin\www_bget?map00940, accessed on 30 December 2022
Biosynthesis of secondary metabolites	ko01110	11 out of 22 50%	46 out of 117 39.3162393162393%	0.184565286543002	1	https:\\www.genome.jp\dbget-bin\www_bget?map01110, accessed on 30 December 2022
Carotenoid biosynthesis	ko00906	1 out of 22 4.54545454545455%	1 out of 117 0.854700854700855%	0.188034188034188	1	https:\\www.genome.jp\dbget-bin\www_bget?map00906, accessed on 30 December 2022
Glycolysis / Gluconeogenesis	ko00010	1 out of 22 4.54545454545455%	1 out of 117 0.854700854700855%	0.188034188034188	1	https:\\www.genome.jp\dbget-bin\www_bget?map00010, accessed on 30 December 2022
Carbon fixation in photosynthetic organisms	ko00710	1 out of 22 4.54545454545455%	1 out of 117 0.854700854700855%	0.188034188034188	1	https:\\www.genome.jp\dbget-bin\www_bget?map00710, accessed on 30 December 2022
Zeatin biosynthesis	ko00908	1 out of 22 4.54545454545455%	2 out of 117 1.70940170940171%	0.34202770409667	1	https:\\www.genome.jp\dbget-bin\www_bget?map00908, accessed on 30 December 2022
Isoflavonoid biosynthesis	ko00943	1 out of 22 4.54545454545455%	2 out of 117 1.70940170940171%	0.34202770409667	1	https:\\www.genome.jp\dbget-bin\www_bget?map00943, accessed on 30 December 2022
Biosynthesis of various secondary metabolites - part 2	ko00998	1 out of 22 4.54545454545455%	2 out of 117 1.70940170940171%	0.34202770409667	1	https:\\www.genome.jp\dbget-bin\www_bget?map00998, accessed on 30 December 2022
Vitamin B6 metabolism	ko00750	1 out of 22 4.54545454545455%	3 out of 117 2.56410256410256%	0.467900665052089	1	https:\\www.genome.jp\dbget-bin\www_bget?map00750, accessed on 30 December 2022
Pyruvate metabolism	ko00620	1 out of 22 4.54545454545455%	4 out of 117 3.41880341880342%	0.570586501620984	1	https:\\www.genome.jp\dbget-bin\www_bget?map00620, accessed on 30 December 2022
ABC transporters	ko02010	2 out of 22 9.09090909090909%	10 out of 117 8.54700854700855%	0.596902069724188	1	https:\\www.genome.jp\dbget-bin\www_bget?map02010, accessed on 30 December 2022
Flavone and flavonol biosynthesis	ko00944	2 out of 22 9.09090909090909%	11 out of 117 9.4017094017094%	0.653780465603306	1	https:\\www.genome.jp\dbget-bin\www_bget?map00944, accessed on 30 December 2022
Tropane, piperidine and pyridine alkaloid biosynthesis	ko00960	1 out of 22 4.54545454545455%	5 out of 117 4.27350427350427%	0.654189129623978	1	https:\\www.genome.jp\dbget-bin\www_bget?map00960, accessed on 30 December 2022
Lysine degradation	ko00310	1 out of 22 4.54545454545455%	5 out of 117 4.27350427350427%	0.654189129623978	1	https:\\www.genome.jp\dbget-bin\www_bget?map00310, accessed on 30 December 2022
Glutathione metabolism	ko00480	1 out of 22 4.54545454545455%	5 out of 117 4.27350427350427%	0.654189129623978	1	https:\\www.genome.jp\dbget-bin\www_bget?map00480, accessed on 30 December 2022
Citrate cycle (TCA cycle)	ko00020	1 out of 22 4.54545454545455%	5 out of 117 4.27350427350427%	0.654189129623978	1	https:\\www.genome.jp\dbget-bin\www_bget?map00020, accessed on 30 December 2022
Glycine, serine and threonine metabolism	ko00260	1 out of 22 4.54545454545455%	5 out of 117 4.27350427350427%	0.654189129623978	1	https:\\www.genome.jp\dbget-bin\www_bget?map00260, accessed on 30 December 2022
Plant hormone signal transduction	ko04075	1 out of 22 4.54545454545455%	6 out of 117 5.12820512820513%	0.722116264876412	1	https:\\www.genome.jp\dbget-bin\www_bget?map04075, accessed on 30 December 2022
Metabolic pathways	ko01100	16 out of 22 72.7272727272727%	88 out of 117 75.2136752136752%	0.723158794538269	1	https:\\www.genome.jp\dbget-bin\www_bget?map01100, accessed on 30 December 2022
Alanine, aspartate and glutamate metabolism	ko00250	1 out of 22 4.54545454545455%	7 out of 117 5.98290598290598%	0.777192320486492	1	https:\\www.genome.jp\dbget-bin\www_bget?map00250, accessed on 30 December 2022
2-Oxocarboxylic acid metabolism	ko01210	1 out of 22 4.54545454545455%	7 out of 117 5.98290598290598%	0.777192320486492	1	https:\\www.genome.jp\dbget-bin\www_bget?map01210, accessed on 30 December 2022
Glyoxylate and dicarboxylate metabolism	ko00630	1 out of 22 4.54545454545455%	7 out of 117 5.98290598290598%	0.777192320486492	1	https:\\www.genome.jp\dbget-bin\www_bget?map00630, accessed on 30 December 2022
Carbon metabolism	ko01200	1 out of 22 4.54545454545455%	8 out of 117 6.83760683760684%	0.821753856389194	1	https:\\www.genome.jp\dbget-bin\www_bget?map01200, accessed on 30 December 2022
Biosynthesis of amino acids	ko01230	1 out of 22 4.54545454545455%	9 out of 117 7.69230769230769%	0.857730142255595	1	https:\\www.genome.jp\dbget-bin\www_bget?map01230, accessed on 30 December 2022

## Sheet: CB vs JLZ
Supplementary Table 3. Detailed information of KEGG enrichment analysis of the differentially accumulated metabolites
#Kegg_pathway	ko_id	Cluter_frequency	Metabolome_frequency	P-value	Corrected_P-value	Pathway
Tyrosine metabolism	ko00350	3 out of 26 11.5384615384615%	4 out of 117 3.41880341880342%	0.0339304032194429	1	https:\\www.genome.jp\dbget-bin\www_bget?map00350, accessed on 30 December 2022
Cysteine and methionine metabolism	ko00270	2 out of 26 7.69230769230769%	2 out of 117 1.70940170940171%	0.0478927203065134	1	https:\\www.genome.jp\dbget-bin\www_bget?map00270, accessed on 30 December 2022
Sulfur metabolism	ko00920	2 out of 26 7.69230769230769%	3 out of 117 2.56410256410256%	0.123688155922039	1	https:\\www.genome.jp\dbget-bin\www_bget?map00920, accessed on 30 December 2022
Anthocyanin biosynthesis	ko00942	2 out of 26 7.69230769230769%	3 out of 117 2.56410256410256%	0.123688155922039	1	https:\\www.genome.jp\dbget-bin\www_bget?map00942, accessed on 30 December 2022
Metabolic pathways	ko01100	22 out of 26 84.6153846153846%	88 out of 117 75.2136752136752%	0.158289376738572	1	https:\\www.genome.jp\dbget-bin\www_bget?map01100, accessed on 30 December 2022
Propanoate metabolism	ko00640	2 out of 26 7.69230769230769%	4 out of 117 3.41880341880342%	0.213445908624635	1	https:\\www.genome.jp\dbget-bin\www_bget?map00640, accessed on 30 December 2022
Porphyrin and chlorophyll metabolism	ko00860	1 out of 26 3.84615384615385%	1 out of 117 0.854700854700855%	0.222222222222222	1	https:\\www.genome.jp\dbget-bin\www_bget?map00860, accessed on 30 December 2022
Biotin metabolism	ko00780	1 out of 26 3.84615384615385%	1 out of 117 0.854700854700855%	0.222222222222222	1	https:\\www.genome.jp\dbget-bin\www_bget?map00780, accessed on 30 December 2022
Valine, leucine and isoleucine degradation	ko00280	1 out of 26 3.84615384615385%	1 out of 117 0.854700854700855%	0.222222222222222	1	https:\\www.genome.jp\dbget-bin\www_bget?map00280, accessed on 30 December 2022
Glycine, serine and threonine metabolism	ko00260	2 out of 26 7.69230769230769%	5 out of 117 4.27350427350427%	0.307704787568953	1	https:\\www.genome.jp\dbget-bin\www_bget?map00260, accessed on 30 December 2022
ABC transporters	ko02010	3 out of 26 11.5384615384615%	10 out of 117 8.54700854700855%	0.389820795063849	1	https:\\www.genome.jp\dbget-bin\www_bget?map02010, accessed on 30 December 2022
Oxidative phosphorylation	ko00190	1 out of 26 3.84615384615385%	2 out of 117 1.70940170940171%	0.396551724137931	1	https:\\www.genome.jp\dbget-bin\www_bget?map00190, accessed on 30 December 2022
Ubiquinone and other terpenoid-quinone biosynthesis	ko00130	1 out of 26 3.84615384615385%	2 out of 117 1.70940170940171%	0.396551724137931	1	https:\\www.genome.jp\dbget-bin\www_bget?map00130, accessed on 30 December 2022
Ascorbate and aldarate metabolism	ko00053	1 out of 26 3.84615384615385%	2 out of 117 1.70940170940171%	0.396551724137931	1	https:\\www.genome.jp\dbget-bin\www_bget?map00053, accessed on 30 December 2022
Thiamine metabolism	ko00730	1 out of 26 3.84615384615385%	2 out of 117 1.70940170940171%	0.396551724137931	1	https:\\www.genome.jp\dbget-bin\www_bget?map00730, accessed on 30 December 2022
Biosynthesis of various secondary metabolites - part 2	ko00998	1 out of 26 3.84615384615385%	2 out of 117 1.70940170940171%	0.396551724137931	1	https:\\www.genome.jp\dbget-bin\www_bget?map00998, accessed on 30 December 2022
Flavone and flavonol biosynthesis	ko00944	3 out of 26 11.5384615384615%	11 out of 117 9.4017094017094%	0.459277936314673	1	https:\\www.genome.jp\dbget-bin\www_bget?map00944, accessed on 30 December 2022
Glyoxylate and dicarboxylate metabolism	ko00630	2 out of 26 7.69230769230769%	7 out of 117 5.98290598290598%	0.487351656753855	1	https:\\www.genome.jp\dbget-bin\www_bget?map00630, accessed on 30 December 2022
Phenylpropanoid biosynthesis	ko00940	3 out of 26 11.5384615384615%	12 out of 117 10.2564102564103%	0.525750022228716	1	https:\\www.genome.jp\dbget-bin\www_bget?map00940, accessed on 30 December 2022
Lysine biosynthesis	ko00300	1 out of 26 3.84615384615385%	3 out of 117 2.56410256410256%	0.532983508245877	1	https:\\www.genome.jp\dbget-bin\www_bget?map00300, accessed on 30 December 2022
Tryptophan metabolism	ko00380	2 out of 26 7.69230769230769%	8 out of 117 6.83760683760684%	0.566771131107614	1	https:\\www.genome.jp\dbget-bin\www_bget?map00380, accessed on 30 December 2022
Biosynthesis of secondary metabolites	ko01110	10 out of 26 38.4615384615385%	46 out of 117 39.3162393162393%	0.625463235894066	1	https:\\www.genome.jp\dbget-bin\www_bget?map01110, accessed on 30 December 2022
Pyruvate metabolism	ko00620	1 out of 26 3.84615384615385%	4 out of 117 3.41880341880342%	0.639496041452958	1	https:\\www.genome.jp\dbget-bin\www_bget?map00620, accessed on 30 December 2022
Pyrimidine metabolism	ko00240	1 out of 26 3.84615384615385%	4 out of 117 3.41880341880342%	0.639496041452958	1	https:\\www.genome.jp\dbget-bin\www_bget?map00240, accessed on 30 December 2022
Citrate cycle (TCA cycle)	ko00020	1 out of 26 3.84615384615385%	5 out of 117 4.27350427350427%	0.722443854923958	1	https:\\www.genome.jp\dbget-bin\www_bget?map00020, accessed on 30 December 2022
Phenylalanine metabolism	ko00360	1 out of 26 3.84615384615385%	5 out of 117 4.27350427350427%	0.722443854923958	1	https:\\www.genome.jp\dbget-bin\www_bget?map00360, accessed on 30 December 2022
Lysine degradation	ko00310	1 out of 26 3.84615384615385%	5 out of 117 4.27350427350427%	0.722443854923958	1	https:\\www.genome.jp\dbget-bin\www_bget?map00310, accessed on 30 December 2022
Glutathione metabolism	ko00480	1 out of 26 3.84615384615385%	5 out of 117 4.27350427350427%	0.722443854923958	1	https:\\www.genome.jp\dbget-bin\www_bget?map00480, accessed on 30 December 2022
Butanoate metabolism	ko00650	1 out of 26 3.84615384615385%	5 out of 117 4.27350427350427%	0.722443854923958	1	https:\\www.genome.jp\dbget-bin\www_bget?map00650, accessed on 30 December 2022
Arginine and proline metabolism	ko00330	2 out of 26 7.69230769230769%	11 out of 117 9.4017094017094%	0.752862982435055	1	https:\\www.genome.jp\dbget-bin\www_bget?map00330, accessed on 30 December 2022
Alanine, aspartate and glutamate metabolism	ko00250	1 out of 26 3.84615384615385%	7 out of 117 5.98290598290598%	0.836797343910403	1	https:\\www.genome.jp\dbget-bin\www_bget?map00250, accessed on 30 December 2022
Nicotinate and nicotinamide metabolism	ko00760	1 out of 26 3.84615384615385%	7 out of 117 5.98290598290598%	0.836797343910403	1	https:\\www.genome.jp\dbget-bin\www_bget?map00760, accessed on 30 December 2022
Carbon metabolism	ko01200	1 out of 26 3.84615384615385%	8 out of 117 6.83760683760684%	0.875372517167944	1	https:\\www.genome.jp\dbget-bin\www_bget?map01200, accessed on 30 December 2022
Biosynthesis of amino acids	ko01230	1 out of 26 3.84615384615385%	9 out of 117 7.69230769230769%	0.905100173623297	1	https:\\www.genome.jp\dbget-bin\www_bget?map01230, accessed on 30 December 2022

## Sheet: LJ vs JLZ
Supplementary Table 3. Detailed information of KEGG enrichment analysis of the differentially accumulated metabolites
#Kegg_pathway	ko_id	Cluter_frequency	Metabolome_frequency	P-value	Corrected_P-value	Pathway
Tyrosine metabolism	ko00350	3 out of 22 13.6363636363636%	5 out of 118 4.23728813559322%	0.0443005355210269	1	https:\\www.genome.jp\dbget-bin\www_bget?map00350, accessed on 30 December 2022
Phenylpropanoid biosynthesis	ko00940	5 out of 22 22.7272727272727%	12 out of 118 10.1694915254237%	0.0462520471994955	1	https:\\www.genome.jp\dbget-bin\www_bget?map00940, accessed on 30 December 2022
Plant hormone signal transduction	ko04075	3 out of 22 13.6363636363636%	6 out of 118 5.08474576271186%	0.077688325248136	1	https:\\www.genome.jp\dbget-bin\www_bget?map04075, accessed on 30 December 2022
alpha-Linolenic acid metabolism	ko00592	1 out of 22 4.54545454545455%	1 out of 118 0.847457627118644%	0.186440677966102	1	https:\\www.genome.jp\dbget-bin\www_bget?map00592, accessed on 30 December 2022
Glycerolipid metabolism	ko00561	1 out of 22 4.54545454545455%	1 out of 118 0.847457627118644%	0.186440677966102	1	https:\\www.genome.jp\dbget-bin\www_bget?map00561, accessed on 30 December 2022
Biotin metabolism	ko00780	1 out of 22 4.54545454545455%	1 out of 118 0.847457627118644%	0.186440677966102	1	https:\\www.genome.jp\dbget-bin\www_bget?map00780, accessed on 30 December 2022
Carotenoid biosynthesis	ko00906	1 out of 22 4.54545454545455%	1 out of 118 0.847457627118644%	0.186440677966102	1	https:\\www.genome.jp\dbget-bin\www_bget?map00906, accessed on 30 December 2022
Pentose phosphate pathway	ko00030	1 out of 22 4.54545454545455%	1 out of 118 0.847457627118644%	0.186440677966102	1	https:\\www.genome.jp\dbget-bin\www_bget?map00030, accessed on 30 December 2022
Stilbenoid, diarylheptanoid and gingerol biosynthesis	ko00945	1 out of 22 4.54545454545455%	1 out of 118 0.847457627118644%	0.186440677966102	1	https:\\www.genome.jp\dbget-bin\www_bget?map00945, accessed on 30 December 2022
Phenylalanine metabolism	ko00360	2 out of 22 9.09090909090909%	6 out of 118 5.08474576271186%	0.310568158594723	1	https:\\www.genome.jp\dbget-bin\www_bget?map00360, accessed on 30 December 2022
Ubiquinone and other terpenoid-quinone biosynthesis	ko00130	1 out of 22 4.54545454545455%	2 out of 118 1.69491525423729%	0.33941764450239	1	https:\\www.genome.jp\dbget-bin\www_bget?map00130, accessed on 30 December 2022
Taurine and hypotaurine metabolism	ko00430	1 out of 22 4.54545454545455%	2 out of 118 1.69491525423729%	0.33941764450239	1	https:\\www.genome.jp\dbget-bin\www_bget?map00430, accessed on 30 December 2022
Zeatin biosynthesis	ko00908	1 out of 22 4.54545454545455%	2 out of 118 1.69491525423729%	0.33941764450239	1	https:\\www.genome.jp\dbget-bin\www_bget?map00908, accessed on 30 December 2022
Isoflavonoid biosynthesis	ko00943	1 out of 22 4.54545454545455%	2 out of 118 1.69491525423729%	0.33941764450239	1	https:\\www.genome.jp\dbget-bin\www_bget?map00943, accessed on 30 December 2022
Biosynthesis of various secondary metabolites - part 2	ko00998	1 out of 22 4.54545454545455%	2 out of 118 1.69491525423729%	0.33941764450239	1	https:\\www.genome.jp\dbget-bin\www_bget?map00998, accessed on 30 December 2022
Anthocyanin biosynthesis	ko00942	1 out of 22 4.54545454545455%	3 out of 118 2.54237288135593%	0.4647005050278	1	https:\\www.genome.jp\dbget-bin\www_bget?map00942, accessed on 30 December 2022
Sulfur metabolism	ko00920	1 out of 22 4.54545454545455%	3 out of 118 2.54237288135593%	0.4647005050278	1	https:\\www.genome.jp\dbget-bin\www_bget?map00920, accessed on 30 December 2022
Biosynthesis of secondary metabolites	ko01110	9 out of 22 40.9090909090909%	46 out of 118 38.9830508474576%	0.510146242201963	1	https:\\www.genome.jp\dbget-bin\www_bget?map01110, accessed on 30 December 2022
Flavonoid biosynthesis	ko00941	1 out of 22 4.54545454545455%	4 out of 118 3.38983050847458%	0.56710562580509	1	https:\\www.genome.jp\dbget-bin\www_bget?map00941, accessed on 30 December 2022
ABC transporters	ko02010	2 out of 22 9.09090909090909%	10 out of 118 8.47457627118644%	0.59156660359993	1	https:\\www.genome.jp\dbget-bin\www_bget?map02010, accessed on 30 December 2022
Flavone and flavonol biosynthesis	ko00944	2 out of 22 9.09090909090909%	11 out of 118 9.32203389830508%	0.648478242258645	1	https:\\www.genome.jp\dbget-bin\www_bget?map00944, accessed on 30 December 2022
Glycine, serine and threonine metabolism	ko00260	1 out of 22 4.54545454545455%	5 out of 118 4.23728813559322%	0.650646645386564	1	https:\\www.genome.jp\dbget-bin\www_bget?map00260, accessed on 30 December 2022
Glyoxylate and dicarboxylate metabolism	ko00630	1 out of 22 4.54545454545455%	7 out of 118 5.93220338983051%	0.773925096848606	1	https:\\www.genome.jp\dbget-bin\www_bget?map00630, accessed on 30 December 2022
Carbon metabolism	ko01200	1 out of 22 4.54545454545455%	8 out of 118 6.77966101694915%	0.818732735311044	1	https:\\www.genome.jp\dbget-bin\www_bget?map01200, accessed on 30 December 2022
Arginine and proline metabolism	ko00330	1 out of 22 4.54545454545455%	11 out of 118 9.32203389830508%	0.907832709860498	1	https:\\www.genome.jp\dbget-bin\www_bget?map00330, accessed on 30 December 2022
Metabolic pathways	ko01100	14 out of 22 63.6363636363636%	89 out of 118 75.4237288135593%	0.951430230075474	1	https:\\www.genome.jp\dbget-bin\www_bget?map01100, accessed on 30 December 2022

## Sheet: LBS vs JLZ
Supplementary Table 3. Detailed information of KEGG enrichment analysis of the differentially accumulated metabolites
#Kegg_pathway	ko_id	Cluter_frequency	Metabolome_frequency	P-value	Corrected_P-value	Pathway (accessed on 30 December 2022)
Arginine and proline metabolism	ko00330	5 out of 17 29.4117647058824%	11 out of 118 9.32203389830508%	0.0093079844113354	0.269931547928727	https:\\www.genome.jp\dbget-bin\www_bget?map00330, accessed on 30 December 2022
Pentose and glucuronate interconversions	ko00040	1 out of 17 5.88235294117647%	1 out of 118 0.847457627118644%	0.144067796610169	1	https:\\www.genome.jp\dbget-bin\www_bget?map00040, accessed on 30 December 2022
Biotin metabolism	ko00780	1 out of 17 5.88235294117647%	1 out of 118 0.847457627118644%	0.144067796610169	1	https:\\www.genome.jp\dbget-bin\www_bget?map00780, accessed on 30 December 2022
Carotenoid biosynthesis	ko00906	1 out of 17 5.88235294117647%	1 out of 118 0.847457627118644%	0.144067796610169	1	https:\\www.genome.jp\dbget-bin\www_bget?map00906, accessed on 30 December 2022
Tyrosine metabolism	ko00350	2 out of 17 11.7647058823529%	5 out of 118 4.23728813559322%	0.150574133094027	1	https:\\www.genome.jp\dbget-bin\www_bget?map00350, accessed on 30 December 2022
Phenylpropanoid biosynthesis	ko00940	3 out of 17 17.6470588235294%	12 out of 118 10.1694915254237%	0.237325986868625	1	https:\\www.genome.jp\dbget-bin\www_bget?map00940, accessed on 30 December 2022
Nicotinate and nicotinamide metabolism	ko00760	2 out of 17 11.7647058823529%	7 out of 118 5.93220338983051%	0.26512348486819	1	https:\\www.genome.jp\dbget-bin\www_bget?map00760, accessed on 30 December 2022
Taurine and hypotaurine metabolism	ko00430	1 out of 17 5.88235294117647%	2 out of 118 1.69491525423729%	0.268434014196725	1	https:\\www.genome.jp\dbget-bin\www_bget?map00430, accessed on 30 December 2022
Ascorbate and aldarate metabolism	ko00053	1 out of 17 5.88235294117647%	2 out of 118 1.69491525423729%	0.268434014196725	1	https:\\www.genome.jp\dbget-bin\www_bget?map00053, accessed on 30 December 2022
Arginine biosynthesis	ko00220	1 out of 17 5.88235294117647%	3 out of 118 2.54237288135593%	0.375646270736863	1	https:\\www.genome.jp\dbget-bin\www_bget?map00220, accessed on 30 December 2022
Anthocyanin biosynthesis	ko00942	1 out of 17 5.88235294117647%	3 out of 118 2.54237288135593%	0.375646270736863	1	https:\\www.genome.jp\dbget-bin\www_bget?map00942, accessed on 30 December 2022
C5-Branched dibasic acid metabolism	ko00660	1 out of 17 5.88235294117647%	3 out of 118 2.54237288135593%	0.375646270736863	1	https:\\www.genome.jp\dbget-bin\www_bget?map00660, accessed on 30 December 2022
Lysine biosynthesis	ko00300	1 out of 17 5.88235294117647%	3 out of 118 2.54237288135593%	0.375646270736863	1	https:\\www.genome.jp\dbget-bin\www_bget?map00300, accessed on 30 December 2022
Histidine metabolism	ko00340	1 out of 17 5.88235294117647%	3 out of 118 2.54237288135593%	0.375646270736863	1	https:\\www.genome.jp\dbget-bin\www_bget?map00340, accessed on 30 December 2022
Flavonoid biosynthesis	ko00941	1 out of 17 5.88235294117647%	4 out of 118 3.38983050847458%	0.467942039410542	1	https:\\www.genome.jp\dbget-bin\www_bget?map00941, accessed on 30 December 2022
Tropane, piperidine and pyridine alkaloid biosynthesis	ko00960	1 out of 17 5.88235294117647%	5 out of 118 4.23728813559322%	0.547284015989674	1	https:\\www.genome.jp\dbget-bin\www_bget?map00960, accessed on 30 December 2022
Lysine degradation	ko00310	1 out of 17 5.88235294117647%	5 out of 118 4.23728813559322%	0.547284015989674	1	https:\\www.genome.jp\dbget-bin\www_bget?map00310, accessed on 30 December 2022
Citrate cycle (TCA cycle)	ko00020	1 out of 17 5.88235294117647%	5 out of 118 4.23728813559322%	0.547284015989674	1	https:\\www.genome.jp\dbget-bin\www_bget?map00020, accessed on 30 December 2022
Butanoate metabolism	ko00650	1 out of 17 5.88235294117647%	5 out of 118 4.23728813559322%	0.547284015989674	1	https:\\www.genome.jp\dbget-bin\www_bget?map00650, accessed on 30 December 2022
Metabolic pathways	ko01100	13 out of 17 76.4705882352941%	89 out of 118 75.4237288135593%	0.591553326436633	1	https:\\www.genome.jp\dbget-bin\www_bget?map01100, accessed on 30 December 2022
Plant hormone signal transduction	ko04075	1 out of 17 5.88235294117647%	6 out of 118 5.08474576271186%	0.615391730398307	1	https:\\www.genome.jp\dbget-bin\www_bget?map04075, accessed on 30 December 2022
Phenylalanine metabolism	ko00360	1 out of 17 5.88235294117647%	6 out of 118 5.08474576271186%	0.615391730398307	1	https:\\www.genome.jp\dbget-bin\www_bget?map00360, accessed on 30 December 2022
Alanine, aspartate and glutamate metabolism	ko00250	1 out of 17 5.88235294117647%	7 out of 118 5.93220338983051%	0.673769771319991	1	https:\\www.genome.jp\dbget-bin\www_bget?map00250, accessed on 30 December 2022
2-Oxocarboxylic acid metabolism	ko01210	1 out of 17 5.88235294117647%	7 out of 118 5.93220338983051%	0.673769771319991	1	https:\\www.genome.jp\dbget-bin\www_bget?map01210, accessed on 30 December 2022
Glyoxylate and dicarboxylate metabolism	ko00630	1 out of 17 5.88235294117647%	7 out of 118 5.93220338983051%	0.673769771319991	1	https:\\www.genome.jp\dbget-bin\www_bget?map00630, accessed on 30 December 2022
Carbon metabolism	ko01200	1 out of 17 5.88235294117647%	8 out of 118 6.77966101694915%	0.723732959496209	1	https:\\www.genome.jp\dbget-bin\www_bget?map01200, accessed on 30 December 2022
Biosynthesis of secondary metabolites	ko01110	6 out of 17 35.2941176470588%	46 out of 118 38.9830508474576%	0.723990298315002	1	https:\\www.genome.jp\dbget-bin\www_bget?map01110, accessed on 30 December 2022
Biosynthesis of amino acids	ko01230	1 out of 17 5.88235294117647%	9 out of 118 7.6271186440678%	0.766428774846794	1	https:\\www.genome.jp\dbget-bin\www_bget?map01230, accessed on 30 December 2022
ABC transporters	ko02010	1 out of 17 5.88235294117647%	10 out of 118 8.47457627118644%	0.802857314549589	1	https:\\www.genome.jp\dbget-bin\www_bget?map02010, accessed on 30 December 2022
