# Supplementary material for: Integrated Secondary Metabolomic and Antioxidant Ability Analysis Reveals the Accumulation Patterns of Metabolites in Momordica charantia L. of Different Cultivars
Source: Int J Mol Sci. 2023 Sep 24;24(19):14495. doi: 10.3390/ijms241914495 (PMC10572697; doi:10.3390/ijms241914495)
Supplement: Supplementary file 1 [file ijms-24-14495-s001.zip › Supplementary Table S4.xlsx]

## Sheet: Sheet 1
Supplementary Table 4. Correlation coeffificients and p values between metabolites and antioxidant capacity
ko_id	Compounds	Antioxidant	Correlation	P-Value
kz000432	Persicoside	DPPH	0.765397	5.27823e-05
kz000552	Cryptochlorogenic acid	DPPH	0.711066	0.000302082
kz002550	Feruloyl glucose	ABTS	-0.742297	0.000116676
kz002562	4-O-(6′-O-glucosyl-4″-hydroxybenzoyl)-4-hydroxybenzyl alcohol	DPPH	-0.791991	1.8837e-05
kz002562	4-O-(6′-O-glucosyl-4″-hydroxybenzoyl)-4-hydroxybenzyl alcohol	ABTS	-0.792785	1.82255e-05
kz002562	4-O-(6′-O-glucosyl-4″-hydroxybenzoyl)-4-hydroxybenzyl alcohol	FRAP	-0.741853	0.000118376
kz000485	p-Hydroxyphenyl acetic acid	ABTS	0.73642	0.000140935
kz000485	p-Hydroxyphenyl acetic acid	FRAP	0.749624	9.15519e-05
kz000050	Homogentisic acid	DPPH	0.828175	3.56588e-06
kz000050	Homogentisic acid	ABTS	0.83389	2.64779e-06
kz000050	Homogentisic acid	FRAP	0.857067	6.9862e-07
kz000076	3,4-Dihydroxybenzeneacetic acid	DPPH	0.909696	1.10181e-08
kz000076	3,4-Dihydroxybenzeneacetic acid	ABTS	0.855989	7.47039e-07
kz000076	3,4-Dihydroxybenzeneacetic acid	FRAP	0.825788	4.02536e-06
kz000505	Coniferyl alcohol	DPPH	0.712945	0.00028627
kz000505	Coniferyl alcohol	ABTS	0.716338	0.000259504
kz000520	Sinapic acid	DPPH	0.756461	7.24703e-05
kz000520	Sinapic acid	ABTS	0.809416	8.82665e-06
kz000520	Sinapic acid	FRAP	0.755446	7.50632e-05
kz000542	1-O-Galloyl-β-D-glucose	FRAP	-0.708414	0.000325684
kz000540	3,4,5-Trimethoxyphenyl-β-D-Glucopyranoside	ABTS	-0.740497	0.000123692
kz000540	3,4,5-Trimethoxyphenyl-β-D-Glucopyranoside	FRAP	-0.765953	5.17291e-05
kz000558	Chlorogenic acid methyl ester	DPPH	0.841505	1.74952e-06
kz000558	Chlorogenic acid methyl ester	ABTS	0.799394	1.37726e-05
kz000570	Maleoyl-caffeoylquinic acid	DPPH	0.724301	0.000204974
kz000570	Maleoyl-caffeoylquinic acid	ABTS	0.810371	8.44857e-06
kz000570	Maleoyl-caffeoylquinic acid	FRAP	0.745086	0.00010649
kz000466	4-Hydroxybenzaldehyde	DPPH	0.775594	3.61386e-05
kz000466	4-Hydroxybenzaldehyde	ABTS	0.87248	2.51628e-07
kz000466	4-Hydroxybenzaldehyde	FRAP	0.844287	1.49565e-06
kz000504	Caffeic acid	DPPH	0.714533	0.000273462
kz002656	Mearnsetin-3-O-glucoside	DPPH	0.70642	0.000344444
kz002603	Chrysoeriol 6-C-hexoside 8-C-hexoside-O-hexoside	DPPH	0.7883	2.1919e-05
kz002603	Chrysoeriol 6-C-hexoside 8-C-hexoside-O-hexoside	ABTS	0.88364	1.10293e-07
kz002603	Chrysoeriol 6-C-hexoside 8-C-hexoside-O-hexoside	FRAP	0.931065	9.226e-10
kz001001	Syringaresinol-Hex	DPPH	0.731601	0.000163955
kz001001	Syringaresinol-Hex	ABTS	0.768202	4.76489e-05
kz001001	Syringaresinol-Hex	FRAP	0.750977	8.74625e-05
kz004544	Orychophramarin A [7,8-dihydroxy-3-(4-hydroxyphenyl)-isocoumarin]	FRAP	0.715422	0.00026651
kz003852	(Rs)-Mevalonic acid	ABTS	0.707414	0.000334978
kz000175	Benzamide	DPPH	0.758714	6.69876e-05
kz000175	Benzamide	ABTS	0.793833	1.74456e-05
kz001013	Phenethylamine	DPPH	0.75705	7.10007e-05
kz001013	Phenethylamine	ABTS	0.795309	1.63955e-05
km1300	Hydroxy-methoxycinnamate	ABTS	-0.771539	4.21093e-05
kz001159	Biotin	DPPH	0.805938	1.03295e-05
kz001159	Biotin	ABTS	0.809963	8.6084e-06
kz001159	Biotin	FRAP	0.816999	6.19439e-06
kz001295	2-Methylglutaric acid	DPPH	0.721164	0.000225149
kz001293	4-Guanidinobutyric acid	DPPH	0.836834	2.26142e-06
kz001293	4-Guanidinobutyric acid	ABTS	0.786155	2.39051e-05
kz000312	A-Ketoglutaric acid	DPPH	-0.781502	2.87581e-05
kz000312	A-Ketoglutaric acid	ABTS	-0.789816	2.06042e-05
